# Supplementary material for: Low Doses of Arsenic in a Mouse Model of Human Exposure and in Neuronal Culture Lead to S-Nitrosylation of Synaptic Proteins and Apoptosis via Nitric Oxide
Source: Int J Mol Sci. 2020 May 31;21(11):3948. doi: 10.3390/ijms21113948 (PMC7312481; doi:10.3390/ijms21113948)
Supplement: Supplementary file 1 [file ijms-21-03948-s001.zip]

Archive with 14 entries (13 files):
- Supp Info/
- __MACOSX/._Supp Info
- Supp Info/Supp-Table-2-revised .xlsx
- __MACOSX/Supp Info/._Supp-Table-2-revised .xlsx
- Supp Info/Supp-Table-1-revised.xlsx
- __MACOSX/Supp Info/._Supp-Table-1-revised.xlsx
- Supp Info/Video S1.mov
- __MACOSX/Supp Info/._Video S1.mov
- Supp Info/Supplementary Materials_IJMS.pdf
- __MACOSX/Supp Info/._Supplementary Materials_IJMS.pdf
- Supp Info/Supp-Table-3-revised.xlsx
- __MACOSX/Supp Info/._Supp-Table-3-revised.xlsx
- Supp Info/Supp-Table-4-revised.xlsx
- __MACOSX/Supp Info/._Supp-Table-4-revised.xlsx
