# Supplementary material for: Low Doses of Arsenic in a Mouse Model of Human Exposure and in Neuronal Culture Lead to S-Nitrosylation of Synaptic Proteins and Apoptosis via Nitric Oxide
Source: Int J Mol Sci. 2020 May 31;21(11):3948. doi: 10.3390/ijms21113948 (PMC7312481; doi:10.3390/ijms21113948)
Supplement: Supplementary file 1 [file ijms-21-03948-s001.zip › Supp Info/Supp-Table-2-revised .xlsx]

## Sheet: Control
Supplementary Table 2	Gene Ontology analysis in control
Enrichment by GO Processes
#	Processes	Total	p-value	FDR	In Data
1	cellular component organization or biogenesis	7737	2.64606e-10	9.0601e-07	63
2	aging	644	1.29014e-09	2.20873e-06	17
3	cellular component organization	7470	7.73473e-09	8.82791e-06	59
4	adenylate cyclase-activating adrenergic receptor signaling pathway involved in regulation of heart rate	3	6.97278e-08	4.77496e-05	3
5	adenylate cyclase-activating adrenergic receptor signaling pathway involved in positive regulation of heart rate	3	6.97278e-08	4.77496e-05	3
6	establishment of localization in cell	2409	9.20589e-08	5.25349e-05	29
7	protein-containing complex assembly	2298	1.28263e-07	6.27391e-05	28
8	protein-containing complex subunit organization	2643	1.8783e-07	7.93419e-05	30
9	intracellular transport	2064	2.15853e-07	7.93419e-05	26
10	cellular component biogenesis	3827	2.51386e-07	7.93419e-05	37
11	cellular localization	3165	2.69178e-07	7.93419e-05	33
12	negative regulation of relaxation of cardiac muscle	4	2.78067e-07	7.93419e-05	3
13	organelle organization	4530	7.30904e-07	0.000192509	40
14	regulation of signaling	4919	8.13495e-07	0.000198958	42
15	organonitrogen compound metabolic process	7350	9.49577e-07	0.000201402	54
16	cellular response to organic cyclic compound	1018	9.59253e-07	0.000201402	17
17	negative regulation of response to stimulus	2398	1.10013e-06	0.000201402	27
18	organophosphate metabolic process	1406	1.14989e-06	0.000201402	20
19	regulation of insulin secretion	333	1.30319e-06	0.000201402	10
20	cellular process	20142	1.36374e-06	0.000201402	99
21	behavior	1045	1.37176e-06	0.000201402	17
22	adenylate cyclase-activating adrenergic receptor signaling pathway involved in heart process	6	1.38194e-06	0.000201402	3
23	establishment of vesicle localization	336	1.41266e-06	0.000201402	10
24	localization	7233	1.48033e-06	0.000201402	53
25	negative regulation of heart contraction	47	1.50027e-06	0.000201402	5
26	ribonucleoside monophosphate metabolic process	340	1.57106e-06	0.000201402	10
27	cellular response to epinephrine stimulus	21	1.59445e-06	0.000201402	4
28	regulation of amyloid precursor protein catabolic process	48	1.66922e-06	0.000201402	5
29	regulation of cell communication	4864	1.7058e-06	0.000201402	41
30	negative regulation of cell communication	2021	2.03167e-06	0.000218238	24

## Sheet: 0.1 ppm
Supplementary Table 2	Gene Ontology analysis in 0.1 ppm
Enrichment by GO Processes			0.1ppm exclWT_genelist
#	Processes	Total	p-value	FDR	In Data
1	regulation of biological quality	5628	3.66432e-37	2.35652e-33	219
2	nervous system development	3563	2.05088e-36	6.5946e-33	168
3	regulated exocytosis	923	1.29731e-30	2.78099e-27	77
4	synaptic vesicle recycling	94	9.26781e-30	9.7037e-27	30
5	regulation of transport	2907	9.67819e-30	9.7037e-27	139
6	presynaptic endocytosis	77	1.05623e-29	9.7037e-27	28
7	synaptic vesicle endocytosis	77	1.05623e-29	9.7037e-27	28
8	neurogenesis	2520	1.33877e-29	1.05899e-26	128
9	cellular component organization	7470	1.48203e-29	1.05899e-26	243
10	exocytosis	1038	1.79936e-29	1.15717e-26	80
11	cellular component organization or biogenesis	7737	1.81191e-28	1.05931e-25	246
12	vesicle-mediated transport	2493	1.00775e-27	5.40069e-25	124
13	central nervous system development	1600	1.20598e-27	5.96587e-25	97
14	regulation of trans-synaptic signaling	752	1.7982e-27	8.26018e-25	66
15	membrane organization	1264	3.60785e-27	1.54681e-24	85
16	phosphate-containing compound metabolic process	2878	7.73245e-27	3.10394e-24	133
17	establishment of localization	5864	8.51729e-27	3.10394e-24	204
18	vesicle-mediated transport in synapse	232	8.68774e-27	3.10394e-24	39
19	leukocyte degranulation	658	1.1239e-26	3.8041e-24	61
20	regulation of cellular component organization	3635	1.5451e-26	4.91132e-24	152
21	transport	5706	1.60376e-26	4.91132e-24	200
22	granulocyte activation	642	1.9824e-26	5.79492e-24	60
23	neutrophil mediated immunity	644	2.33826e-26	6.43976e-24	60
24	phosphorus metabolic process	2912	2.40327e-26	6.43976e-24	133
25	neutrophil degranulation	624	2.93997e-26	7.56279e-24	59
26	generation of neurons	2378	3.70143e-26	9.15534e-24	118
27	neutrophil activation involved in immune response	628	4.10668e-26	9.78151e-24	59
28	modulation of chemical synaptic transmission	750	5.80259e-26	1.30027e-23	64
29	cell activation	1558	5.86344e-26	1.30027e-23	93
30	myeloid cell activation involved in immune response	683	8.3077e-26	1.78089e-23	61

## Sheet: 1 ppm
Supplementary Table 2	Gene Ontology analysis in 1 ppm
#	Processes	Total	pValue	Min FDR	p-value	FDR	In Data
1	localization	7233	2.42747e-15	1.26763e-11	2.42747e-15	1.26763e-11	141
2	exocytosis	1038	1.28284e-14	3.34949e-11	1.28284e-14	3.34949e-11	44
3	transport	5706	5.88131e-14	8.50201e-11	5.88131e-14	8.50201e-11	118
4	establishment of localization	5864	6.51246e-14	8.50201e-11	6.51246e-14	8.50201e-11	120
5	secretion	1516	1.73044e-13	1.76681e-10	1.73044e-13	1.76681e-10	52
6	regulation of defense response to virus by virus	50	2.03003e-13	1.76681e-10	2.03003e-13	1.76681e-10	12
7	secretion by cell	1337	3.37575e-13	2.51831e-10	3.37575e-13	2.51831e-10	48
8	neutrophil degranulation	624	5.08426e-13	3.31875e-10	5.08426e-13	3.31875e-10	32
9	neutrophil activation involved in immune response	628	6.03422e-13	3.50119e-10	6.03422e-13	3.50119e-10	32
10	neutrophil activation	637	8.82758e-13	4.60976e-10	8.82758e-13	4.60976e-10	32
11	granulocyte activation	642	1.08733e-12	4.74475e-10	1.08733e-12	4.74475e-10	32
12	low-density lipoprotein particle receptor catabolic process	15	1.15329e-12	4.74475e-10	1.15329e-12	4.74475e-10	8
13	neutrophil mediated immunity	644	1.18119e-12	4.74475e-10	1.18119e-12	4.74475e-10	32
14	vesicle-mediated transport	2493	2.78183e-12	9.68448e-10	2.78183e-12	9.68448e-10	67
15	low-density lipoprotein receptor particle metabolic process	17	4.27471e-12	1.39516e-09	4.27471e-12	1.39516e-09	8
16	myeloid cell activation involved in immune response	683	5.57602e-12	1.71282e-09	5.57602e-12	1.71282e-09	32
17	myeloid leukocyte mediated immunity	689	7.00879e-12	2.03333e-09	7.00879e-12	2.03333e-09	32
18	regulated exocytosis	923	1.06344e-11	2.92277e-09	1.06344e-11	2.92277e-09	37
19	cellular component organization or biogenesis	7737	1.16013e-11	3.0291e-09	1.16013e-11	3.0291e-09	138
20	regulation of synaptic vesicle cycle	220	4.73474e-11	1.17737e-08	4.73474e-11	1.17737e-08	18
21	central nervous system development	1600	5.61786e-11	1.33348e-08	5.61786e-11	1.33348e-08	49
22	cellular component organization	7470	1.13236e-10	2.57094e-08	1.13236e-10	2.57094e-08	132
23	myeloid leukocyte activation	780	1.68473e-10	3.51906e-08	1.68473e-10	3.51906e-08	32
24	antigen processing and presentation of exogenous peptide antigen via MHC class II	182	1.99228e-10	4.00141e-08	1.99228e-10	4.00141e-08	16
25	leukocyte activation involved in immune response	833	2.09643e-10	4.05465e-08	2.09643e-10	4.05465e-08	33
26	antigen processing and presentation of peptide antigen via MHC class II	184	2.34476e-10	4.26769e-08	2.34476e-10	4.26769e-08	16
27	cell activation involved in immune response	837	2.37003e-10	4.26769e-08	2.37003e-10	4.26769e-08	33
28	antigen processing and presentation of peptide or polysaccharide antigen via MHC class II	188	3.228e-10	5.61888e-08	3.228e-10	5.61888e-08	16
29	regulation of synapse organization	353	4.36006e-10	7.3446e-08	4.36006e-10	7.3446e-08	21
30	regulation of modification of postsynaptic actin cytoskeleton	16	1.21598e-08	1.32289e-06	1.21598e-08	1.32289e-06	6

## Sheet: Overlap 0.1&1ppm (Treatment)
Supplementary Table 2	Gene Ontology analysis in overlap between 0.1 ppm vs 1 ppm
#	Processes	p-value	FDR	In Data
1	low-density lipoprotein particle receptor catabolic process	2.769e-11	6.11e-08	5
2	low-density lipoprotein receptor particle metabolic process	5.691e-11	6.28e-08	5
3	synaptic vesicle recycling	1.737e-10	1.278e-07	7
4	regulation of synaptic vesicle exocytosis	2.323e-10	1.282e-07	8
5	regulation of synaptic vesicle transport	3.094e-10	1.366e-07	8
6	presynaptic modulation of chemical synaptic transmission	3.876e-10	1.426e-07	5
7	regulation of vesicle-mediated transport	1.505e-09	4.745e-07	13
8	regulation of neurotransmitter secretion	1.99e-09	4.785e-07	8
9	receptor catabolic process	2.141e-09	4.785e-07	5
10	regulation of synaptic vesicle cycle	2.385e-09	4.785e-07	8
11	synaptic vesicle cycle	2.385e-09	4.785e-07	8
12	vesicle-mediated transport in synapse	3.621e-09	6.17e-07	8
13	regulation of calcium ion-dependent exocytosis	3.745e-09	6.17e-07	8
14	clathrin-dependent endocytosis	3.914e-09	6.17e-07	5
15	low-density lipoprotein particle clearance	1.218e-08	1.782e-06	5
16	regulation of neurotransmitter transport	1.292e-08	1.782e-06	8
17	histone H3-T6 phosphorylation	1.652e-08	2.144e-06	3
18	regulation of neurotransmitter levels	3.148e-08	3.86e-06	10
19	regulation of regulated secretory pathway	3.638e-08	4.226e-06	8
20	regulation of endocytosis	3.893e-08	4.296e-06	9
21	positive regulation of mismatch repair	4.124e-08	4.335e-06	3
22	plasma lipoprotein particle clearance	9.71e-08	9.741e-06	5
23	positive regulation of exocytosis	1.029e-07	9.874e-06	6
24	vesicle-mediated transport	1.285e-07	1.182e-05	17
25	regulation of mismatch repair	1.44e-07	1.227e-05	3
26	protein transport	1.446e-07	1.227e-05	15
27	presynaptic endocytosis	1.691e-07	1.333e-05	5
28	synaptic vesicle endocytosis	1.691e-07	1.333e-05	5
29	peptide transport	1.886e-07	1.435e-05	15
30	regulation of exocytosis	2.351e-07	1.684e-05	8

## Sheet: Control Recovery
Supplementary Table 2	Gene Ontology analysis in control following recovery
Enrichment by GO Processes
#	Processes	Total	p-value	FDR	In Data
1	drug metabolic process	941	2.31979e-42	1.37796e-38	97
2	generation of precursor metabolites and energy	574	1.2534e-39	3.72259e-36	75
3	purine ribonucleoside triphosphate metabolic process	321	1.36923e-38	2.47685e-35	58
4	nucleotide metabolic process	708	1.66792e-38	2.47685e-35	81
5	ribonucleoside triphosphate metabolic process	328	4.80255e-38	4.90848e-35	58
6	purine nucleoside triphosphate metabolic process	329	5.73031e-38	4.90848e-35	58
7	nucleoside phosphate metabolic process	720	5.7844e-38	4.90848e-35	81
8	ATP metabolic process	277	9.23296e-38	6.85547e-35	54
9	transport	5629	3.41528e-36	2.25409e-33	235
10	localization	7127	4.98556e-36	2.96143e-33	270
11	nucleoside triphosphate metabolic process	357	6.28029e-36	3.39136e-33	58
12	nucleobase-containing small molecule metabolic process	840	1.55735e-35	7.7089e-33	84
13	regulation of biological quality	5350	4.08741e-35	1.86763e-32	226
14	purine ribonucleoside monophosphate metabolic process	325	4.70914e-35	1.99802e-32	55
15	purine nucleoside monophosphate metabolic process	326	5.56704e-35	2.20455e-32	55
16	ribose phosphate metabolic process	541	7.7536e-35	2.87852e-32	68
17	establishment of localization	5786	1.01684e-34	3.55295e-32	236
18	purine nucleotide metabolic process	527	1.2367e-34	4.08111e-32	67
19	cellular component organization	7241	3.16056e-34	9.8809e-32	269
20	ribonucleoside monophosphate metabolic process	337	3.37069e-34	1.00109e-31	55
21	purine ribonucleotide metabolic process	503	4.93717e-34	1.39651e-31	65
22	purine-containing compound metabolic process	584	1.2374e-33	3.34099e-31	69
23	ribonucleotide metabolic process	518	2.93735e-33	7.58601e-31	65
24	nucleoside monophosphate metabolic process	356	6.4309e-33	1.59165e-30	55
25	cellular component organization or biogenesis	7507	2.65397e-32	6.30583e-30	271

## Sheet: 0.1 ppm Recovery
Supplementary Table 2	Gene Ontology analysis in 0.1 ppm following recovery
#	Processes	Total	p-value	FDR	In Data
1	drug metabolic process	941	2.29095e-44	1.47652e-40	109
2	generation of precursor metabolites and energy	574	1.13311e-42	3.65144e-39	85
3	regulation of biological quality	5350	4.49686e-40	7.57575e-37	269
4	cellular component organization	7241	4.70178e-40	7.57575e-37	323
5	localization	7127	4.02419e-39	5.18717e-36	318
6	transport	5629	6.7875e-39	7.29091e-36	275
7	phosphorus metabolic process	2888	1.1507e-38	1.05947e-35	185
8	phosphate-containing compound metabolic process	2760	1.64751e-38	1.32728e-35	180
9	cellular component organization or biogenesis	7507	4.96574e-38	3.55602e-35	326
10	establishment of localization	5786	1.33168e-37	8.58266e-35	277
11	purine ribonucleoside triphosphate metabolic process	321	4.82673e-37	2.82803e-34	61
12	ribonucleoside triphosphate metabolic process	328	1.78095e-36	9.5652e-34	61
13	purine nucleoside triphosphate metabolic process	329	2.14007e-36	1.06098e-33	61
14	purine ribonucleoside monophosphate metabolic process	325	1.06931e-35	4.92263e-33	60
15	purine nucleoside monophosphate metabolic process	326	1.28274e-35	5.51152e-33	60
16	nucleoside triphosphate metabolic process	357	2.95393e-35	1.18988e-32	62
17	nucleoside phosphate metabolic process	720	5.09033e-35	1.92983e-32	85
18	response to organic substance	4802	5.53376e-35	1.98139e-32	242
19	ribonucleoside monophosphate metabolic process	337	9.08224e-35	2.94601e-32	60
20	nucleotide metabolic process	708	9.14201e-35	2.94601e-32	84
21	ATP metabolic process	277	1.66011e-34	5.09496e-32	55
22	cellular component assembly	3408	4.04918e-34	1.18623e-31	195
23	nucleobase-containing small molecule metabolic process	840	8.78602e-34	2.462e-31	90
24	nucleoside monophosphate metabolic process	356	2.23027e-33	5.98921e-31	60
25	cellular localization	3034	4.45276e-33	1.14792e-30	180
26	purine ribonucleotide metabolic process	503	1.68982e-32	4.1888e-30	69
27	ribose phosphate metabolic process	541	3.48537e-32	8.3197e-30	71
28	purine nucleotide metabolic process	527	4.55471e-32	1.0484e-29	70
29	establishment of localization in cell	2270	5.24714e-32	1.16613e-29	150
30	ribonucleotide metabolic process	518	1.0829e-31	2.32643e-29	69

## Sheet: 1 ppm Recovery
Supplementary Table 2	Gene Ontology analysis in 1 ppm following recovery
#	Processes	Total	p-value	FDR	In Data
1	drug metabolic process	941	1.22184e-38	8.10813e-35	93
2	cellular component organization	7241	1.01766e-37	3.37659e-34	278
3	cellular component organization or biogenesis	7507	3.55192e-36	7.85684e-33	281
4	purine nucleoside triphosphate metabolic process	329	1.76139e-33	2.92215e-30	54
5	purine ribonucleoside triphosphate metabolic process	321	5.26428e-33	6.98675e-30	53
6	ribonucleoside triphosphate metabolic process	328	1.61718e-32	1.7886e-29	53
7	organelle organization	4416	7.90429e-32	7.49327e-29	197
8	nucleoside triphosphate metabolic process	357	1.29441e-31	1.07371e-28	54
9	cellular localization	3034	2.5972e-31	1.91501e-28	157
10	localization	7127	4.6703e-31	3.09921e-28	262
11	ATP metabolic process	277	5.96309e-31	3.59737e-28	48
12	purine ribonucleoside monophosphate metabolic process	325	1.10907e-30	6.13314e-28	51
13	purine nucleoside monophosphate metabolic process	326	1.2916e-30	6.5931e-28	51
14	nervous system development	3486	4.03189e-30	1.88491e-27	168
15	establishment of localization in cell	2270	4.26065e-30	1.88491e-27	131
16	ribonucleoside monophosphate metabolic process	337	6.65372e-30	2.75963e-27	51
17	transport	5629	7.7449e-30	3.02324e-27	224
18	nucleotide metabolic process	708	9.20086e-30	3.39205e-27	71
19	nucleoside phosphate metabolic process	720	2.62518e-29	9.16878e-27	71
20	plasma membrane bounded cell projection organization	1591	4.95143e-29	1.64288e-26	106
20	plasma membrane bounded cell projection organization	1591	4.95143e-29	1.64288e-26	106
21	nucleoside monophosphate metabolic process	356	9.73762e-29	3.07709e-26	51
22	cellular component assembly	3408	1.0947e-28	3.30201e-26	163
23	establishment of localization	5786	1.64766e-28	4.75386e-26	225
24	nucleobase-containing small molecule metabolic process	840	3.67474e-28	1.01607e-25	75
25	cell projection organization	1641	6.4462e-28	1.71108e-25	106
26	purine ribonucleotide metabolic process	503	1.64958e-27	4.21024e-25	58
27	regulation of biological quality	5350	1.84997e-27	4.54681e-25	212
28	purine-containing compound metabolic process	584	2.24949e-27	5.3313e-25	62
29	purine nucleotide metabolic process	527	2.72995e-27	6.24688e-25	59
30	phosphorus metabolic process	2888	3.18034e-27	7.03492e-25	145

## Sheet: Overlap 0.1&1ppm (Recovery)
Supplementary Table 2	Gene Ontology analysis in overlap between 0.1 ppm vs 1 ppm following recovery
#	Processes	p-value	FDR	In Data
1	G2/M transition of mitotic cell cycle	1.63068e-12	2.15755e-09	11
2	cell cycle G2/M phase transition	1.82302e-12	2.15755e-09	11
3	organelle localization	1.03363e-11	8.15538e-09	17
4	ciliary basal body-plasma membrane docking	1.54336e-11	9.13285e-09	9
5	organelle organization	3.25111e-10	1.50615e-07	33
6	mitotic cell cycle phase transition	3.81788e-10	1.50615e-07	12
7	cell cycle phase transition	4.73716e-10	1.60184e-07	12
8	cellular localization	1.25856e-09	3.72378e-07	27
9	cellular component organization or biogenesis	1.47288e-09	3.87367e-07	42
10	regulation of G2/M transition of mitotic cell cycle	2.23943e-09	4.84845e-07	10
11	cellular component organization	2.25319e-09	4.84845e-07	41
12	organelle localization by membrane tethering	2.9306e-09	5.78061e-07	9
13	membrane docking	4.52517e-09	8.23929e-07	9
14	regulation of cell cycle G2/M phase transition	5.2542e-09	8.88336e-07	10
15	establishment of localization in cell	2.55461e-08	4.03118e-06	22
16	cellular response to peptide hormone stimulus	7.85154e-08	1.16154e-05	11
17	cilium assembly	1.63484e-07	2.27627e-05	10
18	mitotic cell cycle process	1.87677e-07	2.46795e-05	13
19	cellular component assembly	2.71494e-07	3.11269e-05	25
20	plasma membrane bounded cell projection assembly	2.87341e-07	3.11269e-05	11
21	cilium organization	2.88031e-07	3.11269e-05	10
22	mitotic cell cycle	2.89308e-07	3.11269e-05	14
23	cellular component biogenesis	3.46859e-07	3.43054e-05	26
24	cellular response to peptide	3.47837e-07	3.43054e-05	11
25	cell projection assembly	3.88112e-07	3.67465e-05	11
26	response to clozapine	4.9761e-07	4.53017e-05	3
27	regulation of mitotic cell cycle	5.27831e-07	4.62732e-05	13
28	localization	1.1262e-06	9.08673e-05	36
29	regulation of ATP-dependent microtubule motor activity, plus-end-directed	1.19007e-06	9.08673e-05	3
30	response to antipsychotic drug	1.19007e-06	9.08673e-05	3

## Sheet: explanatory
Table S2: Gene Ontology analysis of the different groups following treatment and after recovery. Top 30 significant terms.
