# Supplementary material for: Low Doses of Arsenic in a Mouse Model of Human Exposure and in Neuronal Culture Lead to S-Nitrosylation of Synaptic Proteins and Apoptosis via Nitric Oxide
Source: Int J Mol Sci. 2020 May 31;21(11):3948. doi: 10.3390/ijms21113948 (PMC7312481; doi:10.3390/ijms21113948)
Supplement: Supplementary file 1 [file ijms-21-03948-s001.zip › Supp Info/Supp-Table-1-revised.xlsx]

## Sheet: control
Supplementray Table 1	List of SNO proteins in Control
accession_number	entry_name
Q9WV27	Sodium/potassium-transporting ATPase subunit alpha-4
Q9CWF2	Tubulin beta-2B chain
P68369	Tubulin alpha-1A chain
P07901	Heat shock protein HSP 90-alpha
P26645	Myristoylated alanine-rich C-kinase substrate
P20357	Microtubule-associated protein 2
P13595	Neural cell adhesion molecule 1
P63038	60 kDa heat shock protein, mitochondrial
Q9CZU6	Citrate synthase, mitochondrial
P60761	Neurogranin
E9PUL5	Proline-rich transmembrane protein 2
Q8K0T0	Reticulon-1
P61205	ADP-ribosylation factor 3
Q7TQF7	Amphiphysin
P30275	Creatine kinase U-type, mitochondrial
Q6Q477	Plasma membrane calcium-transporting ATPase 4
P31650	Sodium- and chloride-dependent GABA transporter 3
P43274	Histone H1.4
Q8R191	Synaptogyrin-3
P99027	60S acidic ribosomal protein P2
P14231	Sodium/potassium-transporting ATPase subunit beta-2
P02535	Keratin, type I cytoskeletal 10
P97461	40S ribosomal protein S5
O08709	Peroxiredoxin-6
Q9DB77	Cytochrome b-c1 complex subunit 2, mitochondrial
O09198	Myelin and lymphocyte protein
Q8R317	Ubiquilin-1
Q9CRB6	Tubulin polymerization-promoting protein family member 3
Q9WUA3	ATP-dependent 6-phosphofructokinase, platelet type
Q64332	Synapsin-2
P00158	Cytochrome b
Q63844	Mitogen-activated protein kinase 3
Q9JJV2	Profilin-2
P19253	60S ribosomal protein L13a
P60879	Synaptosomal-associated protein 25
P35564	Calnexin
P08226	Apolipoprotein E
Q9CPQ3	Mitochondrial import receptor subunit TOM22 homolog
Q9D8Y0	EF-hand domain-containing protein D2
P28184	Metallothionein-3
Q3UIU2	NADH dehydrogenase [ubiquinone] 1 beta subcomplex subunit 6
Q9QYR6	Microtubule-associated protein 1A
Q9D8L5	Coiled-coil domain-containing protein 91
O35526	Syntaxin-1A
P62827	GTP-binding nuclear protein Ran
P50518	V-type proton ATPase subunit E 1
P62141	Serine/threonine-protein phosphatase PP1-beta catalytic subunit
Q9DB75	Cell death-inducing p53-target protein 1
Q08331	Calretinin
Q9D8N0	Elongation factor 1-gamma
Q9D8U8	Sorting nexin-5
P45591	Cofilin-2
Q8BQM8	Echinoderm microtubule-associated protein-like 5
Q9ESE1	Lipopolysaccharide-responsive and beige-like anchor protein
Q7TQI3	Ubiquitin thioesterase OTUB1
Q60829	Protein phosphatase 1 regulatory subunit 1B
Q61016	Guanine nucleotide-binding protein G(I)/G(S)/G(O) subunit gamma-7
Q91VD9	NADH-ubiquinone oxidoreductase 75 kDa subunit, mitochondrial
O55100	Synaptogyrin-1
P26350	Prothymosin alpha
Q60597	2-oxoglutarate dehydrogenase, mitochondrial
Q7TSJ2	Microtubule-associated protein 6
Q8BLQ9	Cell adhesion molecule 2
Q9CR62	Mitochondrial 2-oxoglutarate/malate carrier protein
Q8R480	Nuclear pore complex protein Nup85
D3Z7P3	Glutaminase kidney isoform, mitochondrial
P20444	Protein kinase C alpha type
P19536	Cytochrome c oxidase subunit 5B, mitochondrial
Q8R1I1	Cytochrome b-c1 complex subunit 9
Q9D0J8	Parathymosin
Q9D2G2	Dihydrolipoyllysine-residue succinyltransferase component of 2-oxoglutarate dehydrogenase complex, mitochondrial
P17710	Hexokinase-1
Q61171	Peroxiredoxin-2
Q9CZY3	Ubiquitin-conjugating enzyme E2 variant 1
P62908	40S ribosomal protein S3
Q8BTI8	Serine/arginine repetitive matrix protein 2
Q3UV17	Keratin, type II cytoskeletal 2 oral
Q91VR8	Protein BRICK1
Q9QXV0	ProSAAS
Q9CR51	V-type proton ATPase subunit G 1
Q9JKF6	Nectin-1
Q9QXK7	Cleavage and polyadenylation specificity factor subunit 3
Q8BVI4	Dihydropteridine reductase
Q8BL66	Early endosome antigen 1
Q8CHC4	Synaptojanin-1
Q9CR98	Protein FAM136A
P48771	Cytochrome c oxidase subunit 7A2, mitochondrial
Q9QUH0	Glutaredoxin-1
Q3TTY5	Keratin, type II cytoskeletal 2 epidermal
Q8R3N6	THO complex subunit 1
Q8C8T8	Pre-rRNA-processing protein TSR2 homolog
Q8BKE5	Fibrinogen silencer-binding protein
O08749	Dihydrolipoyl dehydrogenase, mitochondrial
Q8BX70	Vacuolar protein sorting-associated protein 13C
Q9CQI3	Glia maturation factor beta
Q99KJ8	Dynactin subunit 2
Q6P9S1	ATM interactor
P23506	Protein-L-isoaspartate(D-aspartate) O-methyltransferase
Q9Z0P4	Paralemmin-1
P63054	Purkinje cell protein 4
Q7TPD1	F-box only protein 11
Q8BLK3	Limbic system-associated membrane protein
Q9DCU2	Plasmolipin
P62281	40S ribosomal protein S11
P10852	4F2 cell-surface antigen heavy chain
P16014	Secretogranin-1
O70435	Proteasome subunit alpha type-3
Q9CQZ5	NADH dehydrogenase [ubiquinone] 1 alpha subcomplex subunit 6
Q9D3D9	ATP synthase subunit delta, mitochondrial
P62897	Cytochrome c, somatic
Q4KUS2	Protein unc-13 homolog A
P62715	Serine/threonine-protein phosphatase 2A catalytic subunit beta isoform
Q60931	Voltage-dependent anion-selective channel protein 3
Q8VED9	Galectin-related protein
Q9R0Q4	Mortality factor 4-like protein 2
Q80TL0	Protein phosphatase 1E
Q8BJL0	SWI/SNF-related matrix-associated actin-dependent regulator of chromatin subfamily A-like protein 1
Q3V188	Poly(U)-specific endoribonuclease
Q61241	Testis-specific serine/threonine-protein kinase 1
Q80TR4	Slit homolog 1 protein
P35282	Ras-related protein Rab-21
P08113	Endoplasmin
P09671	Superoxide dismutase [Mn], mitochondrial
Q9CR61	NADH dehydrogenase [ubiquinone] 1 beta subcomplex subunit 7
P97412	Lysosomal-trafficking regulator
P62900	60S ribosomal protein L31
Q14B71	Cell division cycle-associated protein 2
Q8K330	Protein phosphatase Slingshot homolog 3
Q922Q2	Serine/threonine-protein kinase RIO1
Q61985	Nuclear factor erythroid 2-related factor 1
P12382	ATP-dependent 6-phosphofructokinase, liver type
Q7TPV2	E3 ubiquitin-protein ligase DZIP3
P62774	Myotrophin
Q60664	Lymphoid-restricted membrane protein
P62821	Ras-related protein Rab-1A
Q91XQ0	Dynein heavy chain 8, axonemal
Q80YS6	Actin filament-associated protein 1
O35083	1-acyl-sn-glycerol-3-phosphate acyltransferase alpha
Q9CQQ7	ATP synthase F(0) complex subunit B1, mitochondrial
Q99PM9	Uridine-cytidine kinase 2
Q505F1	Nuclear receptor subfamily 2 group C member 1
Q80XE1	Synembryn-B
Q60737	Casein kinase II subunit alpha
Q99MQ1	Protein bicaudal C homolog 1
P08228	Superoxide dismutase [Cu-Zn]
P47754	F-actin-capping protein subunit alpha-2
P48320	Glutamate decarboxylase 2
P26231	Catenin alpha-1
P35569	Insulin receptor substrate 1
Q8K0C9	GDP-mannose 4,6 dehydratase
Q01063	cAMP-specific 3',5'-cyclic phosphodiesterase 4D
P08121	Collagen alpha-1(III) chain
Q3ULJ0	Glycerol-3-phosphate dehydrogenase 1-like protein
Q69ZK6	Probable JmjC domain-containing histone demethylation protein 2C
Q99LX0	Protein deglycase DJ-1
Q69ZK0	Phosphatidylinositol 3,4,5-trisphosphate-dependent Rac exchanger 1 protein
Q9CQ75	NADH dehydrogenase [ubiquinone] 1 alpha subcomplex subunit 2
Q9CQP2	Trafficking protein particle complex subunit 2
Q9Z0J4	Nitric oxide synthase, brain
P0C192	Leucine-rich repeat-containing protein 4B
Q7TSK7	ADAMTS-like protein 2
Q9CPR8	Non-structural maintenance of chromosomes element 3 homolog
Q920B0	FERM domain-containing protein 4B
Q91Y11	Protocadherin alpha-9
P0CAX8	T-cell activation GTPase-activating protein 1
Q9JJ00	Phospholipid scramblase 1
Q6NS57	Mitogen-activated protein kinase-binding protein 1
Q8K183	Pyridoxal kinase
Q9JK45	Potassium voltage-gated channel subfamily KQT member 5
P62814	V-type proton ATPase subunit B, brain isoform
O55103	Periaxin
Q76MZ3	Serine/threonine-protein phosphatase 2A 65 kDa regulatory subunit A alpha isoform
O09127	Ephrin type-A receptor 8
P14719	Interleukin-1 receptor-like 1
Q62255	Sal-like protein 3
Q8BVN4	Transcription termination factor 4, mitochondrial
Q9CZ13	Cytochrome b-c1 complex subunit 1, mitochondrial
Q3UBG2	PTB-containing, cubilin and LRP1-interacting protein

## Sheet: 0.1 ppm
Supplementray Table 1	List of SNO proteins in 0.1 ppm
accession_number	entry_name
P17182	Alpha-enolase
P21550	Beta-enolase
O08553	Dihydropyrimidinase-related protein 2
P97427	Dihydropyrimidinase-related protein 1
Q62188	Dihydropyrimidinase-related protein 3
P68369	Tubulin alpha-1A chain
P05213	Tubulin alpha-1B chain
P68368	Tubulin alpha-4A chain
P60710	Actin, cytoplasmic 1
P63260	Actin, cytoplasmic 2
P68033	Actin, alpha cardiac muscle 1
Q6PIC6	Sodium/potassium-transporting ATPase subunit alpha-3
Q6PIE5	Sodium/potassium-transporting ATPase subunit alpha-2
Q8VDN2	Sodium/potassium-transporting ATPase subunit alpha-1
P63017	Heat shock cognate 71 kDa protein
Q9D6F9	Tubulin beta-4A chain
Q9CWF2	Tubulin beta-2B chain
P99024	Tubulin beta-5 chain
Q9ERD7	Tubulin beta-3 chain
Q61171	Peroxiredoxin-2
P08249	Malate dehydrogenase, mitochondrial
Q9CQV8	14-3-3 protein beta/alpha
P68510	14-3-3 protein eta
P68254	14-3-3 protein theta
P20357	Microtubule-associated protein 2
P40142	Transketolase
Q04447	Creatine kinase B-type
P56480	ATP synthase subunit beta, mitochondrial
O08599	Syntaxin-binding protein 1
Q9DBJ1	Phosphoglycerate mutase 1
P16858	Glyceraldehyde-3-phosphate dehydrogenase
P18872	Guanine nucleotide-binding protein G(o) subunit alpha
P05201	Aspartate aminotransferase, cytoplasmic
Q9R111	Guanine deaminase
P52480	Pyruvate kinase PKM
P16125	L-lactate dehydrogenase B chain
P15532	Nucleoside diphosphate kinase A
Q01768	Nucleoside diphosphate kinase B
P02088	Hemoglobin subunit beta-1
P46460	Vesicle-fusing ATPase
P09411	Phosphoglycerate kinase 1
P63038	60 kDa heat shock protein, mitochondrial
P10126	Elongation factor 1-alpha 1
P62631	Elongation factor 1-alpha 2
Q99PT1	Rho GDP-dissociation inhibitor 1
P09671	Superoxide dismutase [Mn], mitochondrial
P30275	Creatine kinase U-type, mitochondrial
P14873	Microtubule-associated protein 1B
O08709	Peroxiredoxin-6
P61922	4-aminobutyrate aminotransferase, mitochondrial
P11404	Fatty acid-binding protein, heart
Q68FD5	Clathrin heavy chain 1
Q9QYR6	Microtubule-associated protein 1A
Q8K183	Pyridoxal kinase
Q9D6R2	Isocitrate dehydrogenase [NAD] subunit alpha, mitochondrial
P16330	2',3'-cyclic-nucleotide 3'-phosphodiesterase
O88342	WD repeat-containing protein 1
Q3UHL1	CaM kinase-like vesicle-associated protein
P01942	Hemoglobin subunit alpha
P26645	Myristoylated alanine-rich C-kinase substrate
Q9DBF1	Alpha-aminoadipic semialdehyde dehydrogenase
P06837	Neuromodulin
Q9CZC8	Secernin-1
P35700	Peroxiredoxin-1
Q7TQI3	Ubiquitin thioesterase OTUB1
P50396	Rab GDP dissociation inhibitor alpha
Q61598	Rab GDP dissociation inhibitor beta
Q9R1P4	Proteasome subunit alpha type-1
P05063	Fructose-bisphosphate aldolase C
P15105	Glutamine synthetase
P99029	Peroxiredoxin-5, mitochondrial
Q03265	ATP synthase subunit alpha, mitochondrial
P00920	Carbonic anhydrase 2
P63328	Serine/threonine-protein phosphatase 2B catalytic subunit alpha isoform
P48453	Serine/threonine-protein phosphatase 2B catalytic subunit beta isoform
Q9JIS5	Synaptic vesicle glycoprotein 2A
Q61644	Protein kinase C and casein kinase substrate in neurons protein 1
Q9QUM9	Proteasome subunit alpha type-6
P62874	Guanine nucleotide-binding protein G(I)/G(S)/G(T) subunit beta-1
P06151	L-lactate dehydrogenase A chain
Q9JJV2	Profilin-2
P12658	Calbindin
P26443	Glutamate dehydrogenase 1, mitochondrial
P00493	Hypoxanthine-guanine phosphoribosyltransferase
O08539	Myc box-dependent-interacting protein 1
Q9D3D9	ATP synthase subunit delta, mitochondrial
Q9D172	ES1 protein homolog, mitochondrial
Q9D0K2	Succinyl-CoA:3-ketoacid coenzyme A transferase 1, mitochondrial
Q9R0K7	Plasma membrane calcium-transporting ATPase 2
G5E829	Plasma membrane calcium-transporting ATPase 1
P84078	ADP-ribosylation factor 1
P54227	Stathmin
P20108	Thioredoxin-dependent peroxide reductase, mitochondrial
P49722	Proteasome subunit alpha type-2
P48962	ADP/ATP translocase 1
P60761	Neurogranin
P10639	Thioredoxin
Q61206	Platelet-activating factor acetylhydrolase IB subunit beta
P11499	Heat shock protein HSP 90-beta
P08228	Superoxide dismutase [Cu-Zn]
P63011	Ras-related protein Rab-3A
P61027	Ras-related protein Rab-10
P35279	Ras-related protein Rab-6A
P51174	Long-chain specific acyl-CoA dehydrogenase, mitochondrial
P10649	Glutathione S-transferase Mu 1
Q7TSJ2	Microtubule-associated protein 6
P31324	cAMP-dependent protein kinase type II-beta regulatory subunit
P07901	Heat shock protein HSP 90-alpha
Q62420	Endophilin-A1
Q9Z2Q6	Septin-5
O35658	Complement component 1 Q subcomponent-binding protein, mitochondrial
P50114	Protein S100-B
O55023	Inositol monophosphatase 1
P63054	Calmodulin regulator protein PCP4
Q9JKC6	Cell cycle exit and neuronal differentiation protein 1
P26883	Peptidyl-prolyl cis-trans isomerase FKBP1A
O70435	Proteasome subunit alpha type-3
P04370	Myelin basic protein
O08749	Dihydrolipoyl dehydrogenase, mitochondrial
Q9R1P0	Proteasome subunit alpha type-4
P13595	Neural cell adhesion molecule 1
Q80TL4	PHD finger protein 24
P60202	Myelin proteolipid protein
Q60829	Protein phosphatase 1 regulatory subunit 1B
P31786	Acyl-CoA-binding protein
P63044	Vesicle-associated membrane protein 2
P56564	Excitatory amino acid transporter 1
Q9R1P3	Proteasome subunit beta type-2
P01831	Thy-1 membrane glycoprotein
Q9CQQ7	ATP synthase F(0) complex subunit B1, mitochondrial
Q64332	Synapsin-2
Q921M7	Protein FAM49B
P63248	cAMP-dependent protein kinase inhibitor alpha
Q9EPJ9	ADP-ribosylation factor GTPase-activating protein 1
Q9CPU0	Lactoylglutathione lyase
Q62277	Synaptophysin
Q9Z0P4	Paralemmin-1
P62814	V-type proton ATPase subunit B, brain isoform
Q99LC5	Electron transfer flavoprotein subunit alpha, mitochondrial
Q9QYG0	Protein NDRG2
P99028	Cytochrome b-c1 complex subunit 6, mitochondrial
O54983	Ketimine reductase mu-crystallin
O55131	Septin-7
Q63810	Calcineurin subunit B type 1
Q9CWS0	N(G),N(G)-dimethylarginine dimethylaminohydrolase 1
Q8BG39	Synaptic vesicle glycoprotein 2B
Q9WV92	Band 4.1-like protein 3
Q8CHP8	Glycerol-3-phosphate phosphatase
Q9CZU6	Citrate synthase, mitochondrial
Q9ES97	Reticulon-3
Q8CGA0	Protein phosphatase 1F
P68404	Protein kinase C beta type
O55234	Proteasome subunit beta type-5
Q9Z0E0	Neurochondrin
Q61792	LIM and SH3 domain protein 1
Q78YZ6	Short coiled-coil protein
P62897	Cytochrome c, somatic
P50518	V-type proton ATPase subunit E 1
Q9CQ69	Cytochrome b-c1 complex subunit 8
Q9WV80	Sorting nexin-1
Q91VD9	NADH-ubiquinone oxidoreductase 75 kDa subunit, mitochondrial
Q8BLQ9	Cell adhesion molecule 2
P34884	Macrophage migration inhibitory factor
Q93092	Transaldolase
P63242	Eukaryotic translation initiation factor 5A-1
Q8QZT1	Acetyl-CoA acetyltransferase, mitochondrial
Q91V12	Cytosolic acyl coenzyme A thioester hydrolase
P62878	E3 ubiquitin-protein ligase RBX1
P51880	Fatty acid-binding protein, brain
Q99LX0	Protein/nucleic acid deglycase DJ-1
Q6PER3	Microtubule-associated protein RP/EB family member 3
Q62318	Transcription intermediary factor 1-beta
P61979	Heterogeneous nuclear ribonucleoprotein K
Q8R191	Synaptogyrin-3
P62492	Ras-related protein Rab-11A
Q9CWH6	Proteasome subunit alpha-type 7-like
Q99KI0	Aconitate hydratase, mitochondrial
P28798	Granulins
Q8C1A5	Thimet oligopeptidase
Q9CQR6	Serine/threonine-protein phosphatase 6 catalytic subunit
P12960	Contactin-1
P17426	AP-2 complex subunit alpha-1
Q9QYC0	Alpha-adducin
Q9R0Y5	Adenylate kinase isoenzyme 1
Q8BHZ0	Protein FAM49A
Q8BGT8	Phytanoyl-CoA hydroxylase-interacting protein-like
Q9CZW5	Mitochondrial import receptor subunit TOM70
P35564	Calnexin
Q3UYC0	Protein phosphatase 1H
Q62442	Vesicle-associated membrane protein 1
Q8K0U4	Heat shock 70 kDa protein 12A
P17427	AP-2 complex subunit alpha-2
P61971	Nuclear transport factor 2
P63213	Guanine nucleotide-binding protein G(I)/G(S)/G(O) subunit gamma-2
P10852	4F2 cell-surface antigen heavy chain
Q9DB77	Cytochrome b-c1 complex subunit 2, mitochondrial
P70349	Histidine triad nucleotide-binding protein 1
D3Z7P3	Glutaminase kidney isoform, mitochondrial
Q6ZPJ3	(E3-independent) E2 ubiquitin-conjugating enzyme UBE2O
Q8C0M9	Isoaspartyl peptidase/L-asparaginase
P07310	Creatine kinase M-type
Q64288	Olfactory marker protein
Q8R4S0	Protein phosphatase 1 regulatory subunit 14C
Q60932	Voltage-dependent anion-selective channel protein 1
Q9QZ06	Toll-interacting protein
Q8K2B3	Succinate dehydrogenase [ubiquinone] flavoprotein subunit, mitochondrial
P99027	60S acidic ribosomal protein P2
Q8K0S0	Phytanoyl-CoA hydroxylase-interacting protein
Q6W8Q3	Purkinje cell protein 4-like protein 1
P38647	Stress-70 protein, mitochondrial
P10605	Cathepsin B
Q9Z140	Copine-6
P16014	Secretogranin-1
P19157	Glutathione S-transferase P 1
Q76MZ3	Serine/threonine-protein phosphatase 2A 65 kDa regulatory subunit A alpha isoform
P31650	Sodium- and chloride-dependent GABA transporter 3
P02802	Metallothionein-1
O70161	Phosphatidylinositol 4-phosphate 5-kinase type-1 gamma
Q9D8U8	Sorting nexin-5
Q3ULJ0	Glycerol-3-phosphate dehydrogenase 1-like protein
P28663	Beta-soluble NSF attachment protein
P43274	Histone H1.4
P02798	Metallothionein-2
P14094	Sodium/potassium-transporting ATPase subunit beta-1
O35127	Protein C10
P47738	Aldehyde dehydrogenase, mitochondrial
Q8VBY2	Calcium/calmodulin-dependent protein kinase kinase 1
P47754	F-actin-capping protein subunit alpha-2
Q63844	Mitogen-activated protein kinase 3
Q810U3	Neurofascin
P35802	Neuronal membrane glycoprotein M6-a
Q05816	Fatty acid-binding protein, epidermal
Q9CX34	Protein SGT1 homolog
P28658	Ataxin-10
Q9WTT4	V-type proton ATPase subunit G 2
P46096	Synaptotagmin-1
P63046	Sulfotransferase 4A1
Q6ZWR6	Nesprin-1
P35282	Ras-related protein Rab-21
Q8BYI9	Tenascin-R
Q9D6M3	Mitochondrial glutamate carrier 1
Q9Z1S5	Neuronal-specific septin-3
Q61548	Clathrin coat assembly protein AP180
P40124	Adenylyl cyclase-associated protein 1
Q9D8Y0	EF-hand domain-containing protein D2
Q60930	Voltage-dependent anion-selective channel protein 2
Q9CWZ7	Gamma-soluble NSF attachment protein
Q9WUC3	Lymphocyte antigen 6H
O88696	ATP-dependent Clp protease proteolytic subunit, mitochondrial
P50516	V-type proton ATPase catalytic subunit A
Q9WTX5	S-phase kinase-associated protein 1
Q9WUA3	ATP-dependent 6-phosphofructokinase, platelet type
O55100	Synaptogyrin-1
Q3TDN2	FAS-associated factor 2
P62761	Visinin-like protein 1
O70252	Heme oxygenase 2
P36916	Guanine nucleotide-binding protein-like 1
Q8C078	Calcium/calmodulin-dependent protein kinase kinase 2
Q99LD8	N(G),N(G)-dimethylarginine dimethylaminohydrolase 2
Q9JL62	Glycolipid transfer protein
Q7TQD2	Tubulin polymerization-promoting protein
P63085	Mitogen-activated protein kinase 1
Q9DBG3	AP-2 complex subunit beta
Q62084	Protein phosphatase 1 regulatory subunit 14B
Q99KB8	Hydroxyacylglutathione hydrolase, mitochondrial
P20444	Protein kinase C alpha type
Q99LC3	NADH dehydrogenase [ubiquinone] 1 alpha subcomplex subunit 10, mitochondrial
A2ALS5	Rap1 GTPase-activating protein 1
Q91VW3	SH3 domain-binding glutamic acid-rich-like protein 3
Q80TL0	Protein phosphatase 1E
Q8JZK9	Hydroxymethylglutaryl-CoA synthase, cytoplasmic
Q80XI4	Phosphatidylinositol 5-phosphate 4-kinase type-2 beta
Q6KCD5	Nipped-B-like protein
Q8CHH9	Septin-8
O70251	Elongation factor 1-beta
Q6PGB6	N-alpha-acetyltransferase 50
Q3UNH4	G protein-regulated inducer of neurite outgrowth 1
Q641P0	Actin-related protein 3B
P97784	Cryptochrome-1
P48771	Cytochrome c oxidase subunit 7A2, mitochondrial
P97825	Jupiter microtubule associated homolog 1
Q91ZP9	N-terminal EF-hand calcium-binding protein 2
Q64331	Unconventional myosin-VI
P62322	U6 snRNA-associated Sm-like protein LSm5
Q8R5M8	Cell adhesion molecule 1
Q8BMF4	Dihydrolipoyllysine-residue acetyltransferase component of pyruvate dehydrogenase complex, mitochondrial
Q00897	Alpha-1-antitrypsin 1-4
P61089	Ubiquitin-conjugating enzyme E2 N
O55091	Protein IMPACT
Q99LH1	Nucleolar GTP-binding protein 2
P63330	Serine/threonine-protein phosphatase 2A catalytic subunit alpha isoform
Q8BWF0	Succinate-semialdehyde dehydrogenase, mitochondrial
P0C6F1	Dynein heavy chain 2, axonemal
P60843	Eukaryotic initiation factor 4A-I
Q8C1B7	Septin-11
Q8R317	Ubiquilin-1
Q8R3V5	Endophilin-B2
P27773	Protein disulfide-isomerase A3
Q8CGC4	Protein LSM14 homolog B
Q99MN1	Lysine--tRNA ligase
P23116	Eukaryotic translation initiation factor 3 subunit A
P06797	Cathepsin L1
P70398	Probable ubiquitin carboxyl-terminal hydrolase FAF-X
Q8BFR5	Elongation factor Tu, mitochondrial
Q7SIG6	Arf-GAP with SH3 domain, ANK repeat and PH domain-containing protein 2
O70493	Sorting nexin-12
Q9Z2U1	Proteasome subunit alpha type-5
O35129	Prohibitin-2
O88543	COP9 signalosome complex subunit 3
Q8BG32	26S proteasome non-ATPase regulatory subunit 11
Q8VDQ8	NAD-dependent protein deacetylase sirtuin-2
P21107	Tropomyosin alpha-3 chain
Q8C0X0	Lebercilin-like protein
Q8BGQ7	Alanine--tRNA ligase, cytoplasmic
Q64487	Receptor-type tyrosine-protein phosphatase delta
Q922D4	Serine/threonine-protein phosphatase 6 regulatory subunit 3
P63001	Ras-related C3 botulinum toxin substrate 1
Q922J3	CAP-Gly domain-containing linker protein 1
Q9CQJ6	Density-regulated protein
Q9WTK5	Nuclear factor NF-kappa-B p100 subunit
O89053	Coronin-1A
Q9D7G0	Ribose-phosphate pyrophosphokinase 1
Q9Z2Y8	Pyridoxal phosphate homeostasis protein
Q9WVE8	Protein kinase C and casein kinase substrate in neurons protein 2
Q9CRD4	Dysbindin domain-containing protein 2
O35083	1-acyl-sn-glycerol-3-phosphate acyltransferase alpha
Q8BVI4	Dihydropteridine reductase
P62962	Profilin-1
Q9CQF6	L-aminoadipate-semialdehyde dehydrogenase-phosphopantetheinyl transferase
P49586	Choline-phosphate cytidylyltransferase A
Q6P9R2	Serine/threonine-protein kinase OSR1
Q8K1M6	Dynamin-1-like protein
P47857	ATP-dependent 6-phosphofructokinase, muscle type
E9Q8I9	Protein furry homolog
Q9DCB4	cAMP-regulated phosphoprotein 21
P51150	Ras-related protein Rab-7a
P61458	Pterin-4-alpha-carbinolamine dehydratase
Q99PJ0	Neurotrimin
Q3UM45	Protein phosphatase 1 regulatory subunit 7
Q9JJU8	SH3 domain-binding glutamic acid-rich-like protein
Q8BXN7	Protein phosphatase 1K, mitochondrial
Q9DCL9	Multifunctional protein ADE2
Q9CQX2	Cytochrome b5 type B
Q91ZX7	Prolow-density lipoprotein receptor-related protein 1
P11798	Calcium/calmodulin-dependent protein kinase type II subunit alpha
Q922J6	Tetraspanin-2
O08585	Clathrin light chain A
P12961	Neuroendocrine protein 7B2
Q99P72	Reticulon-4
Q9WU01	KH domain-containing, RNA-binding, signal transduction-associated protein 2
Q9DBU0	Transmembrane 9 superfamily member 1
Q9D6Y7	Mitochondrial peptide methionine sulfoxide reductase
Q9QWT9	Kinesin-like protein KIFC1
P16546	Spectrin alpha chain, non-erythrocytic 1
Q810U4	Neuronal cell adhesion molecule
P97807	Fumarate hydratase, mitochondrial
Q64433	10 kDa heat shock protein, mitochondrial
P55066	Neurocan core protein
Q5RJH6	Protein SMG7
Q91YL2	E3 ubiquitin-protein ligase RNF126
Q9JKK7	Tropomodulin-2
Q8CCP0	Nuclear export mediator factor Nemf
Q9D6Y9	1,4-alpha-glucan-branching enzyme
Q3U3E2	Protein FAM117B
Q9CUU3	Synaptonemal complex protein 2
Q61838	Pregnancy zone protein
Q8K021	Secretory carrier-associated membrane protein 1
Q9CQI6	Coactosin-like protein
P51863	V-type proton ATPase subunit d 1
P70295	Ancient ubiquitous protein 1
Q3UJK4	GTP-binding protein 2
O35295	Transcriptional activator protein Pur-beta
Q8VCI5	Peroxisomal biogenesis factor 19
Q3U1J4	DNA damage-binding protein 1
Q01098	Glutamate receptor ionotropic, NMDA 2C
Q0EEE2	Patched domain-containing protein 3
P70195	Proteasome subunit beta type-7
Q9D2G2	Dihydrolipoyllysine-residue succinyltransferase component of 2-oxoglutarate dehydrogenase complex, mitochondrial
Q9D1M0	Protein SEC13 homolog
Q9JII6	Alcohol dehydrogenase [NADP(+)]
A2RSQ0	DENN domain-containing protein 5B
P63318	Protein kinase C gamma type
P43277	Histone H1.3
P14231	Sodium/potassium-transporting ATPase subunit beta-2
P29699	Alpha-2-HS-glycoprotein
P29758	Ornithine aminotransferase, mitochondrial
Q9D075	tRNA methyltransferase 10 homolog B
Q8BVQ5	Protein phosphatase methylesterase 1
Q3UA37	Glutamine-rich protein 1
Q62504	Msx2-interacting protein
O09131	Glutathione S-transferase omega-1
Q9DAI4	Zinc finger and BTB domain-containing protein 43
Q7TSN6	Probable G-protein coupled receptor 151 protein
Q64434	Protein-tyrosine kinase 6
P39054	Dynamin-2
O35174	Potassium voltage-gated channel subfamily S member 2
Q8VE73	Cullin-7
P45376	Aldose reductase
Q9D2N4	Dystrobrevin alpha
Q64669	NAD(P)H dehydrogenase [quinone] 1
P36368	Epidermal growth factor-binding protein type B
Q07139	Protein ECT2
P28656	Nucleosome assembly protein 1-like 1
P49710	Hematopoietic lineage cell-specific protein
Q80Z24	Neuronal growth regulator 1
Q8BWQ6	UPF0505 protein C16orf62 homolog
Q8C804	Spindle and centriole-associated protein 1
Q8VHE6	Dynein heavy chain 5, axonemal
P24549	Retinal dehydrogenase 1
P97347	Repetin
Q9QUN5	Prolactin-3C1
Q9WUK2	Eukaryotic translation initiation factor 4H
Q80UN9	tRNA dimethylallyltransferase
P55041	GTP-binding protein GEM
Q8VBZ3	Cleft lip and palate transmembrane protein 1 homolog
Q99JV5	StAR-related lipid transfer protein 4
Q91W97	Putative hexokinase HKDC1
Q02053	Ubiquitin-like modifier-activating enzyme 1
Q91Z58	Uncharacterized protein C6orf132 homolog
O08852	Polycystin-1
Q9EP64	Tenomodulin
P56479	Galanin receptor type 1
Q9ER41	Torsin-1B
Q91V61	Sideroflexin-3
Q5HZJ0	Ribonuclease 3
Q8BZ25	Ankyrin repeat and protein kinase domain-containing protein 1

## Sheet: 1 ppm 
																		Supplementray Table 1	List of SNO proteins in 1 ppm
with Neg	CAR1_rep1_3ul numSpectra	CAR1_rep1_3ul totalIntensity	CAR1_rep2_15ul numSpectra	CAR1_rep2_15ul totalIntensity	CAR1_rep3 numSpectra	CAR1_rep3 totalIntensity	CAR2_rep1 numSpectra	CAR2_rep1 totalIntensity	CAR2_rep2_CAR1 numSpectra	CAR2_rep2_CAR1 totalIntensity	numColumnsProteinObserved	numSpectraProteinObserved	species	numSpeciesPresentR1	numPepsUniqueSharedSpecies	numSpectraSharedSpecies	totalIntensitySharedSpecies	accession_number	entry_name
#N/A	48	37600000	29	25800000	38	39100000	30	120000000	31	21200000	5	176	MOUSE	1			0	P68369	Tubulin alpha-1A chain
#N/A	1	69400	2	662000	2	750000	2	446000	1	181000	5	8	MOUSE	1			0	Q8CGK7	Guanine nucleotide-binding protein G(olf) subunit alpha
#N/A	1	64000	3	343000	5	1080000	7	7340000	4	264000	5	20	MOUSE	1			0	P07901	Heat shock protein HSP 90-alpha
#N/A	1	53000	0	0	0	0	0	0	1	190000	2	2	MOUSE	1			0	P45591	Cofilin-2
#N/A	4	1890000	8	2510000	7	2910000	5	2890000	8	2790000	5	32	MOUSE	1			0	P62880	Guanine nucleotide-binding protein G(I)/G(S)/G(T) subunit beta-2
#N/A	2	164000	4	412000	3	511000	6	1040000	5	1460000	5	20	MOUSE	1			0	Q9CZU6	Citrate synthase, mitochondrial
#N/A	3	310000	2	96700	2	2260000	4	1170000	1	29900	5	12	MOUSE	1			0	O08709	Peroxiredoxin-6
#N/A	4	402000	5	690000	4	1140000	3	411000	1	230000	5	17	MOUSE	1			0	P61205	ADP-ribosylation factor 3
#N/A	1	39400	1	71400	1	70600	3	771000	1	755000	5	7	MOUSE	1			0	P13595	Neural cell adhesion molecule 1
#N/A	5	1210000	4	313000	4	878000	5	1130000	4	346000	5	22	MOUSE	1			0	P63011	Ras-related protein Rab-3A
#N/A	0	0	1	52800	1	95300	2	280000	2	71300	4	6	MOUSE	1			0	Q91V41	Ras-related protein Rab-14
#N/A	0	0	2	84000	2	180000	3	246000	1	16100	4	8	MOUSE	1			0	P17710	Hexokinase-1
#N/A	2	1730000	1	101000	2	804000	1	8970000	4	409000	5	10	MOUSE	1			0	Q6Q477	Plasma membrane calcium-transporting ATPase 4
#N/A	8	30800000	0	0	2	388000	1	351000	0	0	3	11	MOUSE	1			0	Q8K0T0	Reticulon-1
#N/A	0	0	1	26700	2	360000	4	8620000	1	22300	4	8	MOUSE	1			0	P62814	V-type proton ATPase subunit B, brain isoform
#N/A	1	304000	3	583000	3	752000	5	1310000	2	540000	5	14	MOUSE	1			0	Q62188	Dihydropyrimidinase-related protein 3
#N/A	2	1250000	1	60800	2	219000	4	3950000	1	66400	5	10	MOUSE	1			0	Q64332	Synapsin-2
#N/A	1	145000	0	0	0	0	4	3730000	0	0	2	5	MOUSE	1			0	Q9Z2Q6	Septin-5
#N/A	3	662000	1	127000	0	0	2	129000	1	177000	4	7	MOUSE	1			0	P20357	Microtubule-associated protein 2
#N/A	3	3460000	1	47000	2	1520000	0	0	2	1480000	4	8	MOUSE	1			0	P60761	Neurogranin
#N/A	1	127000	1	22100	0	0	2	90400	0	0	3	4	MOUSE	1			0	Q61171	Peroxiredoxin-2
#N/A	0	0	1	67800	0	0	4	2590000	1	50800	3	6	MOUSE	1			0	P50518	V-type proton ATPase subunit E 1
#N/A	1	667000	0	0	2	2130000	1	147000	2	1200000	4	6	MOUSE	1			0	P30275	Creatine kinase U-type, mitochondrial
#N/A	0	0	2	475000	1	541000	2	300000	1	69500	4	6	MOUSE	1			0	Q62420	Endophilin-A1
#N/A	0	0	0	0	0	0	3	466000	0	0	1	3	MOUSE	1			0	Q9R1T4	Septin-6
#N/A	1	196000	1	2870000	0	0	2	2570000	0	0	3	4	MOUSE	1			0	P26645	Myristoylated alanine-rich C-kinase substrate
#N/A	0	0	0	0	1	52200	1	736000	1	24100	3	3	MOUSE	1			0	P60879	Synaptosomal-associated protein 25
#N/A	1	110000	1	194000	3	891000	2	501000	2	557000	5	9	MOUSE	1			0	Q8C1B7	Septin-11
#N/A	1	26800	1	13800	0	0	2	650000	0	0	3	4	MOUSE	1			0	Q921M7	Protein FAM49B
#N/A	1	393000	1	425000	0	0	1	463000	2	461000	4	5	MOUSE	1			0	P17427	AP-2 complex subunit alpha-2
#N/A	1	85800	4	297000	1	86800	0	0	1	51500	4	7	MOUSE	1			0	Q8K021	Secretory carrier-associated membrane protein 1
#N/A	0	0	1	474000	1	218000	2	689000	0	0	3	4	MOUSE	1			0	P51863	V-type proton ATPase subunit d 1
#N/A	0	0	0	0	0	0	2	4530000	0	0	1	2	MOUSE	1			0	O08539	Myc box-dependent-interacting protein 1
#N/A	0	0	0	0	1	113000	2	814000	0	0	2	3	MOUSE	1			0	Q9DBG3	AP-2 complex subunit beta
#N/A	0	0	1	55800	1	49100	2	1310000	1	30300	4	5	MOUSE	1			0	Q01853	Transitional endoplasmic reticulum ATPase
#N/A	1	72000	3	2580000	0	0	0	0	1	796000	3	5	MOUSE	1			0	Q8BJI1	Sodium-dependent neutral amino acid transporter SLC6A17
#N/A	1	150000	1	129000	1	162000	2	812000	0	0	4	5	MOUSE	1			0	Q8K183	Pyridoxal kinase
#N/A	1	42000	0	0	0	0	0	0	1	127000	2	2	MOUSE	1			0	P63030	Mitochondrial pyruvate carrier 1
#N/A	4	360000	1	27400	1	84800	0	0	0	0	3	6	MOUSE	1			0	P62743	AP-2 complex subunit sigma
#N/A	1	457000	2	811000	2	730000	2	914000	2	540000	5	9	MOUSE	1			0	Q9CQI3	Glia maturation factor beta
#N/A	1	117000	0	0	1	377000	1	2520000	0	0	3	3	MOUSE	1			0	Q7TPQ3	E3 ubiquitin-protein ligase SHPRH
#N/A	2	364000	0	0	0	0	0	0	0	0	1	2	MOUSE	1			0	O09198	Myelin and lymphocyte protein
#N/A	0	0	0	0	1	87800	1	649000	1	333000	3	3	MOUSE	1			0	Q9WUM5	Succinate--CoA ligase [ADP/GDP-forming] subunit alpha, mitochondrial
#N/A	1	55100	0	0	1	162000	1	2160000	0	0	3	3	MOUSE	1			0	A2ASS6	Titin
#N/A	1	184000	1	394000	1	488000	1	489000	1	388000	5	5	MOUSE	1			0	P62141	Serine/threonine-protein phosphatase PP1-beta catalytic subunit
#N/A	2	454000	2	414000	1	62200	1	246000	0	0	4	6	MOUSE	1			0	Q8R191	Synaptogyrin-3
#N/A	1	265000	1	826000	1	1180000	1	771000	1	458000	5	5	MOUSE	1			0	Q9DCL9	Multifunctional protein ADE2
#N/A	0	0	0	0	0	0	2	915000	0	0	1	2	MOUSE	1			0	Q8CI94	Glycogen phosphorylase, brain form
#N/A	0	0	1	548000	1	111000	0	0	0	0	2	2	MOUSE	1			0	P14231	Sodium/potassium-transporting ATPase subunit beta-2
#N/A	1	54300	0	0	0	0	0	0	0	0	1	1	MOUSE	1			0	O70435	Proteasome subunit alpha type-3
#N/A	1	48400	1	68700	1	134000	0	0	1	102000	4	4	MOUSE	1			0	Q9CR51	V-type proton ATPase subunit G 1
#N/A	0	0	1	182000	1	176000	1	234000	1	108000	4	4	MOUSE	1			0	Q99J99	3-mercaptopyruvate sulfurtransferase
#N/A	5	636000	0	0	0	0	0	0	0	0	1	5	MOUSE	1			0	P00158	Cytochrome b
#N/A	3	159000	0	0	0	0	0	0	0	0	1	3	MOUSE	1			0	D3Z7P3	Glutaminase kidney isoform, mitochondrial
#N/A	1	176000	0	0	0	0	1	1060000	0	0	2	2	MOUSE	1			0	Q8BVQ5	Protein phosphatase methylesterase 1
#N/A	1	2470000	0	0	0	0	1	234000	0	0	2	2	MOUSE	1			0	O55023	Inositol monophosphatase 1
#N/A	0	0	0	0	1	228000	1	173000	0	0	2	2	MOUSE	1			0	Q9CRB6	Tubulin polymerization-promoting protein family member 3
#N/A	1	262000	1	662000	1	590000	1	640000	1	527000	5	5	MOUSE	1			0	P19253	60S ribosomal protein L13a
#N/A	0	0	0	0	0	0	3	497000	0	0	1	3	MOUSE	1			0	Q02053	Ubiquitin-like modifier-activating enzyme 1
#N/A	0	0	1	246000	1	39200	2	367000	0	0	3	4	MOUSE	1			0	Q8BGN8	Synaptoporin
#N/A	0	0	0	0	1	68000	1	91500	0	0	2	2	MOUSE	1			0	Q8K0S0	Phytanoyl-CoA hydroxylase-interacting protein
#N/A	1	130000	0	0	0	0	1	87900	0	0	2	2	MOUSE	1			0	P99027	60S acidic ribosomal protein P2
#N/A	0	0	1	293000	0	0	2	924000	0	0	2	3	MOUSE	1			0	Q8CCT4	Transcription elongation factor A protein-like 5
#N/A	0	0	1	158000	0	0	1	99100	1	114000	3	3	MOUSE	1			0	Q9D2G2	Dihydrolipoyllysine-residue succinyltransferase component of 2-oxoglutarate dehydrogenase complex, mitochondrial
#N/A	0	0	0	0	0	0	2	163000	0	0	1	2	MOUSE	1			0	P35700	Peroxiredoxin-1
#N/A	1	99300	0	0	0	0	1	68000	1	161000	3	3	MOUSE	1			0	Q99JY8	Phospholipid phosphatase 3
#N/A	0	0	1	95600	0	0	0	0	1	36800	2	2	MOUSE	1			0	Q0VBF8	Protein stum homolog
#N/A	0	0	0	0	0	0	3	9770000	0	0	1	3	MOUSE	1			0	P70404	Isocitrate dehydrogenase [NAD] subunit gamma 1, mitochondrial
#N/A	0	0	0	0	0	0	2	303000	0	0	1	2	MOUSE	1			0	O35643	AP-1 complex subunit beta-1
#N/A	0	0	1	11500	0	0	0	0	0	0	1	1	MOUSE	1			0	Q8BMF4	Dihydrolipoyllysine-residue acetyltransferase component of pyruvate dehydrogenase complex, mitochondrial
#N/A	0	0	0	0	0	0	2	378000	0	0	1	2	MOUSE	1			0	Q9QYR6	Microtubule-associated protein 1A
#N/A	0	0	0	0	1	77500	1	642000	0	0	2	2	MOUSE	1			0	P84091	AP-2 complex subunit mu
#N/A	1	237000	1	80300	1	42100	1	19300	1	68200	5	5	MOUSE	1			0	O55100	Synaptogyrin-1
#N/A	1	233000	1	985000	1	107000	0	0	0	0	3	3	MOUSE	1			0	P11531	Dystrophin
#N/A	0	0	0	0	0	0	2	11100000	0	0	1	2	MOUSE	1			0	P97797	Tyrosine-protein phosphatase non-receptor type substrate 1
#N/A	1	31300	0	0	0	0	2	1830000	0	0	2	3	MOUSE	1			0	Q68FL4	Putative adenosylhomocysteinase 3
#N/A	1	41000	0	0	1	108000	1	54000	1	299000	4	4	MOUSE	1			0	O70172	Phosphatidylinositol 5-phosphate 4-kinase type-2 alpha
#N/A	0	0	0	0	1	121000	1	97700	1	136000	3	3	MOUSE	1			0	Q9CPQ3	Mitochondrial import receptor subunit TOM22 homolog
#N/A	0	0	0	0	0	0	1	228000	0	0	1	1	MOUSE	1			0	Q8R5C5	Beta-centractin
#N/A	0	0	0	0	1	89900	0	0	0	0	1	1	MOUSE	1			0	Q9WVG6	Histone-arginine methyltransferase CARM1
#N/A	0	0	0	0	1	440000	1	93900	1	88700	3	3	MOUSE	1			0	Q9D8U8	Sorting nexin-5
#N/A	0	0	0	0	1	586000	1	137000	0	0	2	2	MOUSE	1			0	Q8CDM4	Coiled-coil domain-containing protein 73
#N/A	0	0	0	0	1	254000	1	301000	0	0	2	2	MOUSE	1			0	Q8BVI4	Dihydropteridine reductase
#N/A	0	0	1	466000	0	0	0	0	0	0	1	1	MOUSE	1			0	Q5SQX6	Cytoplasmic FMR1-interacting protein 2
#N/A	0	0	0	0	1	98100	0	0	1	45600	2	2	MOUSE	1			0	Q9D0E1	Heterogeneous nuclear ribonucleoprotein M
#N/A	2	650000	1	129000	2	164000	3	671000	1	88400	5	9	MOUSE	1			0	P62827	GTP-binding nuclear protein Ran
#N/A	0	0	0	0	0	0	2	635000	0	0	1	2	MOUSE	1			0	Q61792	LIM and SH3 domain protein 1
#N/A	0	0	0	0	0	0	1	66700	0	0	1	1	MOUSE	1			0	P97807	Fumarate hydratase, mitochondrial
#N/A	0	0	1	194000	0	0	2	157000	0	0	2	3	MOUSE	1			0	Q8QZT1	Acetyl-CoA acetyltransferase, mitochondrial
#N/A	1	220000	1	493000	1	389000	1	261000	1	320000	5	5	MOUSE	1			0	Q4KMM3	Oxidation resistance protein 1
#N/A	0	0	4	8690000	2	81800	0	0	3	3250000	3	9	MOUSE	1			0	O35633	Vesicular inhibitory amino acid transporter
#N/A	0	0	0	0	0	0	1	83600	0	0	1	1	MOUSE	1			0	Q10738	Matrilysin
#N/A	1	344000	0	0	1	530000	1	306000	1	457000	4	4	MOUSE	1			0	Q9Z0Y1	Dynactin subunit 3
#N/A	0	0	0	0	0	0	1	45600	0	0	1	1	MOUSE	1			0	O35129	Prohibitin-2
#N/A	1	195000	1	261000	1	196000	1	510000	1	112000	5	5	MOUSE	1			0	Q9CQZ5	NADH dehydrogenase [ubiquinone] 1 alpha subcomplex subunit 6
#N/A	0	0	0	0	0	0	1	1140000	0	0	1	1	MOUSE	1			0	P56383	ATP synthase F(0) complex subunit C2, mitochondrial
#N/A	0	0	0	0	0	0	1	218000	0	0	1	1	MOUSE	1			0	Q9CQQ7	ATP synthase F(0) complex subunit B1, mitochondrial
#N/A	1	183000	1	24200	1	34400	0	0	1	36000	4	4	MOUSE	1			0	Q9JJV2	Profilin-2
#N/A	2	1010000	0	0	0	0	0	0	0	0	1	2	MOUSE	1			0	P26883	Peptidyl-prolyl cis-trans isomerase FKBP1A
#N/A	1	62300	0	0	0	0	0	0	0	0	1	1	MOUSE	1			0	Q9DB75	Cell death-inducing p53-target protein 1
#N/A	0	0	0	0	1	206000	1	76700	1	220000	3	3	MOUSE	1			0	O08749	Dihydrolipoyl dehydrogenase, mitochondrial
#N/A	0	0	0	0	0	0	1	131000	0	0	1	1	MOUSE	1			0	Q9JKV1	Proteasomal ubiquitin receptor ADRM1
#N/A	1	91200	1	162000	1	253000	1	271000	1	111000	5	5	MOUSE	1			0	Q8BJY1	26S proteasome non-ATPase regulatory subunit 5
#N/A	1	150000	0	0	1	159000	0	0	0	0	2	2	MOUSE	1			0	Q8CCS6	Polyadenylate-binding protein 2
#N/A	2	822000	1	1020000	2	1850000	2	1150000	2	866000	5	9	MOUSE	1			0	Q9D8N0	Elongation factor 1-gamma
#N/A	2	10400000	0	0	0	0	0	0	0	0	1	2	MOUSE	1			0	Q80Z25	Oral-facial-digital syndrome 1 protein homolog
#N/A	0	0	0	0	1	137000	0	0	0	0	1	1	MOUSE	1			0	P24527	Leukotriene A-4 hydrolase
#N/A	0	0	1	183000	0	0	0	0	1	465000	2	2	MOUSE	1			0	Q61735	Leukocyte surface antigen CD47
#N/A	0	0	0	0	0	0	2	4260000	0	0	1	2	MOUSE	1			0	Q9D0A3	Arpin
#N/A	1	149000	1	162000	0	0	0	0	0	0	2	2	MOUSE	1			0	E9PVX6	Proliferation marker protein Ki-67
#N/A	0	0	1	320000	0	0	1	126000	0	0	2	2	MOUSE	1			0	Q9ET01	Glycogen phosphorylase, liver form
#N/A	0	0	0	0	1	136000	1	155000	0	0	2	2	MOUSE	1			0	Q91V37	V-type proton ATPase 21 kDa proteolipid subunit
#N/A	0	0	0	0	0	0	1	1500000	0	0	1	1	MOUSE	1			0	Q05816	Fatty acid-binding protein, epidermal
#N/A	1	366000	0	0	0	0	0	0	1	81700	2	2	MOUSE	1			0	A2AAJ9	Obscurin
#N/A	0	0	0	0	0	0	1	34200	1	0	2	2	MOUSE	1			0	Q7TMD7	Desmoglein-4
#N/A	0	0	0	0	1	589000	0	0	1	61200	2	2	MOUSE	1			0	Q69ZK7	Protein FAM214A
#N/A	0	0	0	0	1	591000	0	0	0	0	1	1	MOUSE	1			0	Q7TMW6	Cytosolic Fe-S cluster assembly factor NARFL
#N/A	1	68800	0	0	1	48200	1	50100	0	0	3	3	MOUSE	1			0	P61804	Dolichyl-diphosphooligosaccharide--protein glycosyltransferase subunit DAD1
#N/A	0	0	0	0	0	0	1	66000	1	0	2	2	MOUSE	1			0	P47740	Fatty aldehyde dehydrogenase
#N/A	0	0	1	905000	0	0	0	0	0	0	1	1	MOUSE	1			0	Q91WC3	Long-chain-fatty-acid--CoA ligase 6
#N/A	0	0	0	0	0	0	1	735000	0	0	1	1	MOUSE	1			0	Q68FF6	ARF GTPase-activating protein GIT1
#N/A	0	0	0	0	0	0	0	0	1	33200	1	1	MOUSE	1			0	A2APF3	Transcriptional repressor CTCFL
#N/A	0	0	0	0	1	570000	1	1460000	0	0	2	2	MOUSE	1			0	D3Z0R2	Protein phosphatase 1 regulatory subunit 36
#N/A	1	400000	0	0	0	0	1	276000	0	0	2	2	MOUSE	1			0	Q8CGV9	Teashirt homolog 3
#N/A	1	361000	0	0	0	0	0	0	0	0	1	1	MOUSE	1			0	Q91X97	Neurocalcin-delta
#N/A	0	0	0	0	1	420000	1	228000	0	0	2	2	MOUSE	1			0	P48036	Annexin A5
#N/A	1	93400	0	0	1	3430	0	0	0	0	2	2	MOUSE	1			0	Q8BGS1	Band 4.1-like protein 5
#N/A	1	1950000	0	0	0	0	1	416000	0	0	2	2	MOUSE	1			0	Q91WK0	Leucine-rich repeat flightless-interacting protein 2
#N/A	1	111000	0	0	0	0	1	314000	0	0	2	2	MOUSE	1			0	P62270	40S ribosomal protein S18
#N/A	0	0	0	0	1	126000	0	0	0	0	1	1	MOUSE	1			0	Q61753	D-3-phosphoglycerate dehydrogenase
#N/A	1	129000	0	0	0	0	0	0	0	0	1	1	MOUSE	1			0	Q9D172	ES1 protein homolog, mitochondrial
#N/A	0	0	0	0	0	0	1	1560000	0	0	1	1	MOUSE	1			0	O89016	ATP-binding cassette sub-family D member 4
#N/A	0	0	1	462000	0	0	0	0	0	0	1	1	MOUSE	1			0	P14719	Interleukin-1 receptor-like 1
#N/A	1	278000	0	0	0	0	0	0	1	50400	2	2	MOUSE	1			0	Q3UHU5	Microtubule cross-linking factor 1
#N/A	0	0	0	0	1	210000	0	0	0	0	1	1	MOUSE	1			0	Q3V188	Poly(U)-specific endoribonuclease
#N/A	0	0	0	0	0	0	1	185000	0	0	1	1	MOUSE	1			0	Q9DCB4	cAMP-regulated phosphoprotein 21
#N/A	0	0	0	0	0	0	0	0	1	652000	1	1	MOUSE	1			0	Q2KN98	Cytospin-A
#N/A	1	4170000	0	0	0	0	0	0	0	0	1	1	MOUSE	1			0	Q3U435	Matrix metalloproteinase-25
#N/A	1	179000	3	2180000	0	0	0	0	0	0	2	4	MOUSE	1			0	O09117	Synaptophysin-like protein 1
#N/A	0	0	0	0	1	1910000	1	535000	0	0	2	2	MOUSE	1			0	Q5SSE9	ATP-binding cassette sub-family A member 13
#N/A	0	0	0	0	0	0	2	332000	0	0	1	2	MOUSE	1			0	P14131	40S ribosomal protein S16
#N/A	0	0	0	0	0	0	1	24100	0	0	1	1	MOUSE	1			0	P54923	[Protein ADP-ribosylarginine] hydrolase
#N/A	0	0	1	154000	1	180000	1	116000	1	129000	4	4	MOUSE	1			0	P62897	Cytochrome c, somatic
#N/A	0	0	0	0	1	247000	0	0	0	0	1	1	MOUSE	1			0	Q99MS8	Tubulin polyglutamylase complex subunit 1
#N/A	1	183000	0	0	0	0	0	0	0	0	1	1	MOUSE	1			0	Q8CG47	Structural maintenance of chromosomes protein 4
#N/A	1	65900	0	0	0	0	0	0	0	0	1	1	MOUSE	1			0	Q9DB77	Cytochrome b-c1 complex subunit 2, mitochondrial
#N/A	0	0	0	0	0	0	2	1360000	0	0	1	2	MOUSE	1			0	Q9CR95	Adaptin ear-binding coat-associated protein 1
#N/A	1	122000	0	0	0	0	0	0	0	0	1	1	MOUSE	1			0	P56376	Acylphosphatase-1
#N/A	0	0	0	0	0	0	2	697000	0	0	1	2	MOUSE	1			0	P60904	DnaJ homolog subfamily C member 5
#N/A	0	0	1	220000	1	161000	1	108000	1	260000	4	4	MOUSE	1			0	Q61241	Testis-specific serine/threonine-protein kinase 1
#N/A	1	765000	0	0	0	0	0	0	0	0	1	1	MOUSE	1			0	Q6P9P8	DENN domain-containing protein 2C
#N/A	0	0	0	0	0	0	1	271000	0	0	1	1	MOUSE	1			0	Q9JLM8	Serine/threonine-protein kinase DCLK1
#N/A	0	0	1	695000	1	817000	1	424000	1	651000	4	4	MOUSE	1			0	Q60692	Proteasome subunit beta type-6
#N/A	0	0	0	0	1	119000	1	72400	1	168000	3	3	MOUSE	1			0	Q8VBV7	COP9 signalosome complex subunit 8
#N/A	0	0	0	0	0	0	2	498000	0	0	1	2	MOUSE	1			0	Q5SXA9	Protein KIBRA
#N/A	1	165000	1	385000	0	0	1	159000	0	0	3	3	MOUSE	1			0	Q9CXW3	Calcyclin-binding protein
#N/A	0	0	0	0	0	0	1	49600	0	0	1	1	MOUSE	1			0	Q3U3E2	Protein FAM117B
#N/A	0	0	0	0	0	0	1	295000	0	0	1	1	MOUSE	1			0	B1AUC7	Rho GTPase-activating protein 36
#N/A	0	0	1	58300	0	0	0	0	0	0	1	1	MOUSE	1			0	Q60821	Zinc finger and BTB domain-containing protein 17
#N/A	0	0	0	0	0	0	1	71800	0	0	1	1	MOUSE	1			0	O35465	Peptidyl-prolyl cis-trans isomerase FKBP8
#N/A	0	0	1	29700	0	0	0	0	1	12200	2	2	MOUSE	1			0	P48722	Heat shock 70 kDa protein 4L
#N/A	0	0	0	0	0	0	1	101000	0	0	1	1	MOUSE	1			0	P97461	40S ribosomal protein S5
#N/A	0	0	0	0	0	0	1	701000	0	0	1	1	MOUSE	1			0	Q7TSJ2	Microtubule-associated protein 6
#N/A	1	517000	1	232000	0	0	0	0	1	464000	3	3	MOUSE	1			0	P62748	Hippocalcin-like protein 1
#N/A	0	0	0	0	1	434000	1	756000	1	464000	3	3	MOUSE	1			0	Q9D1P4	Cysteine and histidine-rich domain-containing protein 1
#N/A	0	0	0	0	0	0	1	118000	0	0	1	1	MOUSE	1			0	P63318	Protein kinase C gamma type
#N/A	0	0	0	0	1	84500	0	0	0	0	1	1	MOUSE	1			0	Q80TM9	Nischarin
#N/A	1	13900	0	0	0	0	0	0	0	0	1	1	MOUSE	1			0	D3YWJ0	Nuclear GTPase SLIP-GC
#N/A	0	0	0	0	1	64500	1	86700	0	0	2	2	MOUSE	1			0	Q91VR2	ATP synthase subunit gamma, mitochondrial
#N/A	0	0	0	0	0	0	0	0	1	8770000	1	1	MOUSE	1			0	Q8BR90	UPF0600 protein C5orf51 homolog
#N/A	0	0	0	0	0	0	2	3370000	0	0	1	2	MOUSE	1			0	Q80U16	Protein FAM65B
#N/A	0	0	1	199000	0	0	0	0	1	145000	2	2	MOUSE	1			0	Q91YN0	Protein C12orf4 homolog
#N/A	0	0	1	1420000	1	68100	1	158000	0	0	3	3	MOUSE	1			0	P35585	AP-1 complex subunit mu-1
#N/A	1	1310000	0	0	0	0	0	0	0	0	1	1	MOUSE	1			0	Q8VI47	Canalicular multispecific organic anion transporter 1
#N/A	0	0	0	0	1	128000	0	0	0	0	1	1	MOUSE	1			0	Q03350	Thrombospondin-2
#N/A	0	0	0	0	0	0	1	148000	0	0	1	1	MOUSE	1			0	Q6PHU5	Sortilin
#N/A	1	495000	1	85600	0	0	0	0	1	84400	3	3	MOUSE	1			0	Q9CR98	Protein FAM136A
#N/A	2	177000	0	0	0	0	0	0	0	0	1	2	MOUSE	1			0	P19536	Cytochrome c oxidase subunit 5B, mitochondrial
#N/A	0	0	0	0	0	0	1	2640000	0	0	1	1	MOUSE	1			0	Q9EQF6	Dihydropyrimidinase-related protein 5
#N/A	0	0	0	0	0	0	2	703000	0	0	1	2	MOUSE	1			0	O88569	Heterogeneous nuclear ribonucleoproteins A2/B1
#N/A	1	65100	0	0	0	0	0	0	0	0	1	1	MOUSE	1			0	Q3UBG2	PTB-containing, cubilin and LRP1-interacting protein
#N/A	1	329000	1	56300	0	0	1	66000	0	0	3	3	MOUSE	1			0	O08585	Clathrin light chain A
#N/A	0	0	0	0	0	0	1	66300	0	0	1	1	MOUSE	1			0	P35329	B-cell receptor CD22
#N/A	0	0	1	76000	0	0	0	0	0	0	1	1	MOUSE	1			0	P55284	Cadherin-5
#N/A	0	0	0	0	0	0	0	0	1	187000	1	1	MOUSE	1			0	Q8VHN7	G-protein coupled receptor 98
#N/A	1	26400	0	0	0	0	0	0	0	0	1	1	MOUSE	1			0	Q8K259	Gypsy retrotransposon integrase-like protein 1
#N/A	2	330000	1	274000	0	0	1	224000	0	0	3	4	MOUSE	1			0	P67778	Prohibitin
#N/A	0	0	0	0	0	0	0	0	1	95200	1	1	MOUSE	1			0	Q9ERK7	Neuronal acetylcholine receptor subunit beta-2
#N/A	0	0	0	0	0	0	1	41100	0	0	1	1	MOUSE	1			0	Q9D4J1	EF-hand domain-containing protein D1
#N/A	0	0	0	0	0	0	0	0	1	130000	1	1	MOUSE	1			0	Q9D892	Inosine triphosphate pyrophosphatase
#N/A	0	0	1	20400	0	0	0	0	0	0	1	1	MOUSE	1			0	Q99KF0	Caspase recruitment domain-containing protein 14
#N/A	0	0	0	0	0	0	2	93000	0	0	1	2	MOUSE	1			0	P80317	T-complex protein 1 subunit zeta
#N/A	1	105000	0	0	0	0	0	0	0	0	1	1	MOUSE	1			0	Q8VHW3	Voltage-dependent calcium channel gamma-6 subunit
#N/A	0	0	0	0	1	254000	0	0	1	152000	2	2	MOUSE	1			0	P16014	Secretogranin-1
#N/A	0	0	0	0	0	0	1	5200000	0	0	1	1	MOUSE	1			0	Q8R151	NFX1-type zinc finger-containing protein 1
#N/A	0	0	0	0	1	116000	0	0	0	0	1	1	MOUSE	1			0	Q922B9	Sperm-specific antigen 2 homolog
#N/A	0	0	0	0	0	0	1	204000	0	0	1	1	MOUSE	1			0	Q9QUI0	Transforming protein RhoA
#N/A	0	0	0	0	0	0	0	0	1	115000	1	1	MOUSE	1			0	Q8CJ19	Protein-methionine sulfoxide oxidase MICAL3
#N/A	1	663000	0	0	0	0	0	0	0	0	1	1	MOUSE	1			0	Q8BN82	Sialin
#N/A	0	0	0	0	1	527000	2	571000	1	625000	3	4	MOUSE	1			0	Q99LX0	Protein deglycase DJ-1
#N/A	0	0	0	0	1	101000	1	162000	0	0	2	2	MOUSE	1			0	Q80V42	Carboxypeptidase M
#N/A	0	0	0	0	0	0	2	375000	0	0	1	2	MOUSE	1			0	Q91VW3	SH3 domain-binding glutamic acid-rich-like protein 3
#N/A	0	0	0	0	1	750000	0	0	0	0	1	1	MOUSE	1			0	Q60949	TBC1 domain family member 1
#N/A	1	438000	0	0	0	0	0	0	0	0	1	1	MOUSE	1			0	Q148V8	Protein FAM83H
#N/A	0	0	0	0	0	0	2	780000	0	0	1	2	MOUSE	1			0	Q9JKD3	Secretory carrier-associated membrane protein 5
#N/A	0	0	0	0	1	748000	1	370000	1	326000	3	3	MOUSE	1			0	Q91Y44	Bromodomain testis-specific protein
#N/A	0	0	0	0	1	251000	0	0	0	0	1	1	MOUSE	1			0	Q68FD7	Folliculin-interacting protein 1
#N/A	0	0	0	0	0	0	1	45100	0	0	1	1	MOUSE	1			0	P09103	Protein disulfide-isomerase
#N/A	1	1140000	0	0	0	0	0	0	0	0	1	1	MOUSE	1			0	P56528	ADP-ribosyl cyclase/cyclic ADP-ribose hydrolase 1
#N/A	0	0	0	0	0	0	1	52000	0	0	1	1	MOUSE	1			0	G3X9R7	RING finger protein 148
#N/A	0	0	0	0	0	0	1	193000	0	0	1	1	MOUSE	1			0	P26638	Serine--tRNA ligase, cytoplasmic
#N/A	0	0	1	1640000	0	0	0	0	0	0	1	1	MOUSE	1			0	Q69Z26	Contactin-4
#N/A	0	0	0	0	0	0	1	212000	0	0	1	1	MOUSE	1			0	P13707	Glycerol-3-phosphate dehydrogenase [NAD(+)], cytoplasmic
#N/A	0	0	0	0	0	0	1	472000	0	0	1	1	MOUSE	1			0	Q6A000	Protein moonraker
#N/A	1	235000	0	0	0	0	0	0	0	0	1	1	MOUSE	1			0	Q9EQC5	N-terminal kinase-like protein
#N/A	0	0	0	0	1	53000	0	0	0	0	1	1	MOUSE	1			0	P09671	Superoxide dismutase [Mn], mitochondrial
#N/A	0	0	1	932000	0	0	0	0	0	0	1	1	MOUSE	1			0	Q9CWY3	N-lysine methyltransferase SETD6
#N/A	0	0	0	0	0	0	1	696000	0	0	1	1	MOUSE	1			0	Q6P9S1	ATM interactor
#N/A	0	0	0	0	0	0	1	1130000	0	0	1	1	MOUSE	1			0	Q8BYI9	Tenascin-R
#N/A	0	0	1	413000	0	0	1	467000	0	0	2	2	MOUSE	1			0	Q8R4Z4	ETS translocation variant 3
#N/A	0	0	0	0	0	0	1	42400	0	0	1	1	MOUSE	1			0	B9EKI3	TATA element modulatory factor
#N/A	0	0	0	0	0	0	2	362000	0	0	1	2	MOUSE	1			0	P60335	Poly(rC)-binding protein 1
#N/A	0	0	0	0	0	0	1	42100	0	0	1	1	MOUSE	1			0	Q9CR62	Mitochondrial 2-oxoglutarate/malate carrier protein
#N/A	0	0	0	0	1	355000	0	0	0	0	1	1	MOUSE	1			0	Q3UGC7	Eukaryotic translation initiation factor 3 subunit J-A
#N/A	0	0	0	0	0	0	1	273000	0	0	1	1	MOUSE	1			0	Q99N28	Cell adhesion molecule 3
#N/A	0	0	0	0	0	0	2	325000	0	0	1	2	MOUSE	1			0	Q61361	Brevican core protein
#N/A	0	0	0	0	0	0	1	208000	0	0	1	1	MOUSE	1			0	Q91XI1	tRNA-dihydrouridine(47) synthase [NAD(P)(+)]-like
#N/A	0	0	0	0	0	0	0	0	1	107000	1	1	MOUSE	1			0	Q9D5V5	Cullin-5
#N/A	0	0	0	0	1	394000	0	0	0	0	1	1	MOUSE	1			0	Q9D7P6	Iron-sulfur cluster assembly enzyme ISCU, mitochondrial
#N/A	0	0	0	0	0	0	0	0	1	477000	1	1	MOUSE	1			0	O09053	Werner syndrome ATP-dependent helicase homolog
#N/A	0	0	0	0	1	254000	1	305000	1	231000	3	3	MOUSE	1			0	Q9QZZ4	Unconventional myosin-XV
#N/A	1	2580000	0	0	0	0	0	0	0	0	1	1	MOUSE	1			0	Q04841	DNA-3-methyladenine glycosylase
#N/A	0	0	0	0	0	0	1	106000	1	118000	2	2	MOUSE	1			0	Q9CYU6	Diphthine methyltransferase
#N/A	0	0	0	0	0	0	1	214000	0	0	1	1	MOUSE	1			0	P55849	Desmocollin-1
#N/A	0	0	1	718000	0	0	0	0	0	0	1	1	MOUSE	1			0	Q3TNH5	Protein FAM172A
#N/A	0	0	0	0	0	0	1	4500000	0	0	1	1	MOUSE	1			0	P58465	CTD small phosphatase-like protein
#N/A	0	0	1	439000	1	714000	1	153000	0	0	3	3	MOUSE	1			0	Q9R1Q9	V-type proton ATPase subunit S1
#N/A	0	0	0	0	1	59900	0	0	1	83300	2	2	MOUSE	1			0	Q99LD8	N(G),N(G)-dimethylarginine dimethylaminohydrolase 2
#N/A	0	0	0	0	0	0	1	4350000	0	0	1	1	MOUSE	1			0	P97872	Dimethylaniline monooxygenase [N-oxide-forming] 5
#N/A	1	19100	0	0	0	0	0	0	0	0	1	1	MOUSE	1			0	O70439	Syntaxin-7
#N/A	0	0	0	0	0	0	1	26000	0	0	1	1	MOUSE	1			0	P68404	Protein kinase C beta type
#N/A	1	190000	0	0	0	0	0	0	0	0	1	1	MOUSE	1			0	Q9D7G4	Protein EURL homolog
#N/A	1	441000	0	0	0	0	0	0	0	0	1	1	MOUSE	1			0	Q8C147	Dedicator of cytokinesis protein 8
#N/A	0	0	0	0	1	428000	0	0	0	0	1	1	MOUSE	1			0	P50615	Protein BTG3
#N/A	1	42100	0	0	0	0	0	0	0	0	1	1	MOUSE	1			0	Q3UHD1	Brain-specific angiogenesis inhibitor 1
#N/A	0	0	1	505000	0	0	0	0	0	0	1	1	MOUSE	1			0	O35227	Disintegrin and metalloproteinase domain-containing protein 7
#N/A	0	0	1	95600	0	0	1	252000	0	0	2	2	MOUSE	1			0	A2ARZ3	Fibrous sheath-interacting protein 2
#N/A	0	0	0	0	0	0	1	30500	0	0	1	1	MOUSE	1			0	Q9CPR4	60S ribosomal protein L17
#N/A	0	0	1	630000	0	0	0	0	0	0	1	1	MOUSE	1			0	D3YV10	Coiled-coil domain-containing protein 13
#N/A	0	0	0	0	1	8590000	0	0	0	0	1	1	MOUSE	1			0	Q61616	D(1A) dopamine receptor
#N/A	0	0	0	0	0	0	0	0	1	34300	1	1	MOUSE	1			0	A6H619	PHD and RING finger domain-containing protein 1
#N/A	0	0	0	0	0	0	0	0	1	39700	1	1	MOUSE	1			0	P08113	Endoplasmin
#N/A	0	0	0	0	0	0	1	300000	0	0	1	1	MOUSE	1			0	P62911	60S ribosomal protein L32
#N/A	0	0	1	23200	0	0	0	0	0	0	1	1	MOUSE	1			0	Q8BLU0	Leucine-rich repeat transmembrane protein FLRT2
#N/A	1	9580000	0	0	0	0	0	0	1	4020000	2	2	MOUSE	1			0	Q8VE62	Polyadenylate-binding protein-interacting protein 1
#N/A	0	0	1	185000	0	0	1	570000	1	369000	3	3	MOUSE	1			0	Q5QNQ6	Oxysterol-binding protein 2
#N/A	1	50700	0	0	0	0	0	0	0	0	1	1	MOUSE	1			0	Q9Z0U9	Sphingosine 1-phosphate receptor 3
#N/A	0	0	0	0	0	0	1	285000	0	0	1	1	MOUSE	1			0	Q61026	Nuclear receptor coactivator 2
#N/A	0	0	0	0	0	0	1	197000	0	0	1	1	MOUSE	1			0	Q9QYE6	Golgin subfamily A member 5
#N/A	0	0	0	0	0	0	2	5440000	0	0	1	2	MOUSE	1			0	Q64430	Copper-transporting ATPase 1
#N/A	1	107000	0	0	0	0	0	0	0	0	1	1	MOUSE	1			0	P49290	Eosinophil peroxidase
#N/A	0	0	0	0	0	0	1	214000	0	0	1	1	MOUSE	1			0	P62918	60S ribosomal protein L8
#N/A	0	0	1	481000	0	0	1	472000	0	0	2	2	MOUSE	1			0	P97412	Lysosomal-trafficking regulator
#N/A	0	0	0	0	1	682000	0	0	0	0	1	1	MOUSE	1			0	Q01320	DNA topoisomerase 2-alpha
#N/A	0	0	0	0	0	0	1	357000	0	0	1	1	MOUSE	1			0	Q9Z183	Protein-arginine deiminase type-4
#N/A	0	0	0	0	1	234000	1	123000	0	0	2	2	MOUSE	1			0	P51612	DNA repair protein complementing XP-C cells homolog
#N/A	0	0	0	0	0	0	2	235000	0	0	1	2	MOUSE	1			0	Q3URR0	Centromere protein W
#N/A	0	0	0	0	0	0	1	612000	0	0	1	1	MOUSE	1			0	O08796	Eukaryotic elongation factor 2 kinase
#N/A	1	72400	0	0	0	0	0	0	0	0	1	1	MOUSE	1			0	Q8BQM9	Mediator of RNA polymerase II transcription subunit 12-like protein
#N/A	0	0	0	0	0	0	1	34000	0	0	1	1	MOUSE	1			0	Q9D6F4	Gamma-aminobutyric acid receptor subunit alpha-4
#N/A	0	0	0	0	0	0	1	385000	0	0	1	1	MOUSE	1			0	O08677	Kininogen-1
#N/A	0	0	1	2640000	0	0	0	0	0	0	1	1	MOUSE	1			0	Q8C1Y8	Vacuolar fusion protein CCZ1 homolog
#N/A	0	0	0	0	0	0	0	0	1	539000	1	1	MOUSE	1			0	Q9DCD2	Pre-mRNA-splicing factor SYF1
#N/A	0	0	0	0	0	0	1	331000	0	0	1	1	MOUSE	1			0	Q3UHD3	Microtubule-associated tumor suppressor candidate 2 homolog
#N/A	0	0	0	0	1	470000	1	290000	1	371000	3	3	MOUSE	1			0	Q60592	Microtubule-associated serine/threonine-protein kinase 2
#N/A	0	0	0	0	0	0	0	0	1	141000	1	1	MOUSE	1			0	Q99PV0	Pre-mRNA-processing-splicing factor 8
#N/A	0	0	0	0	0	0	1	125000	0	0	1	1	MOUSE	1			0	Q6ZPQ6	Membrane-associated phosphatidylinositol transfer protein 2
#N/A	0	0	0	0	1	1270000	0	0	0	0	1	1	MOUSE	1			0	Q9R1J0	Sterol-4-alpha-carboxylate 3-dehydrogenase, decarboxylating
#N/A	0	0	0	0	0	0	1	283000	0	0	1	1	MOUSE	1			0	Q8CIN4	Serine/threonine-protein kinase PAK 2
#N/A	0	0	1	245000	0	0	0	0	0	0	1	1	MOUSE	1			0	Q8K1M6	Dynamin-1-like protein
#N/A	1	718000	0	0	0	0	0	0	0	0	1	1	MOUSE	1			0	Q61382	TNF receptor-associated factor 4
#N/A	0	0	0	0	0	0	1	72900	0	0	1	1	MOUSE	1			0	Q80W93	Hydrocephalus-inducing protein
#N/A	0	0	0	0	0	0	1	196000	0	0	1	1	MOUSE	1			0	Q8BZT2	Putative E3 ubiquitin-protein ligase SH3RF2
#N/A	0	0	0	0	0	0	1	331000	0	0	1	1	MOUSE	1			0	Q920C1	Chordin-like protein 1
#N/A	1	29400	0	0	0	0	0	0	0	0	1	1	MOUSE	1			0	A2AKY4	Zinc finger protein 804A
#N/A	0	0	0	0	0	0	1	36300	0	0	1	1	MOUSE	1			0	O88952	Protein lin-7 homolog C
#N/A	0	0	0	0	0	0	2	729000	0	0	1	2	MOUSE	1			0	Q8K0C9	GDP-mannose 4,6 dehydratase
#N/A	0	0	0	0	0	0	1	4480000	0	0	1	1	MOUSE	1			0	Q9EQJ9	Membrane-associated guanylate kinase, WW and PDZ domain-containing protein 3
#N/A	0	0	0	0	0	0	0	0	1	645000	1	1	MOUSE	1			0	Q6PEM6	GRAM domain-containing protein 3
#N/A	1	30700	0	0	0	0	0	0	0	0	1	1	MOUSE	1			0	Q8C5V5	WD repeat-containing protein 27
#N/A	0	0	1	223000	0	0	1	141000	0	0	2	2	MOUSE	1			0	Q99JG2	Prosaposin receptor GPR37L1
#N/A	0	0	1	448000	0	0	0	0	0	0	1	1	MOUSE	1			0	Q3U4H6	Hexosaminidase D
#N/A	0	0	0	0	0	0	1	289000	0	0	1	1	MOUSE	1			0	Q9EPJ9	ADP-ribosylation factor GTPase-activating protein 1
#N/A	0	0	0	0	0	0	1	208000	0	0	1	1	MOUSE	1			0	Q8K2P7	Sodium-coupled neutral amino acid transporter 1
#N/A	0	0	0	0	1	154000	0	0	0	0	1	1	MOUSE	1			0	Q3UGF1	WD repeat-containing protein 19
#N/A	1	67400	1	294000	0	0	0	0	0	0	2	2	MOUSE	1			0	Q7TMF5	Serpin A12
#N/A	0	0	0	0	0	0	1	224000	0	0	1	1	MOUSE	1			0	Q8C9B9	Death-inducer obliterator 1
#N/A	0	0	0	0	0	0	0	0	1	387000	1	1	MOUSE	1			0	Q9EQH2	Endoplasmic reticulum aminopeptidase 1
#N/A	0	0	0	0	0	0	1	137000	0	0	1	1	MOUSE	1			0	Q9R1Q8	Transgelin-3
#N/A	1	128000	0	0	0	0	0	0	0	0	1	1	MOUSE	1			0	Q80WC1	Ubinuclein-2
#N/A	0	0	2	257000	0	0	0	0	0	0	1	2	MOUSE	1			0	Q99J27	Acetyl-coenzyme A transporter 1
#N/A	1	47300	0	0	0	0	0	0	0	0	1	1	MOUSE	1			0	Q8CJ67	Double-stranded RNA-binding protein Staufen homolog 2
#N/A	0	0	0	0	1	166000	0	0	0	0	1	1	MOUSE	1			0	Q91X72	Hemopexin
#N/A	0	0	0	0	0	0	1	465000	0	0	1	1	MOUSE	1			0	A2APT9	Kelch domain-containing protein 7A
#N/A	0	0	0	0	0	0	1	730000	0	0	1	1	MOUSE	1			0	P54369	Ornithine decarboxylase antizyme 1
#N/A	0	0	0	0	0	0	0	0	1	434000	1	1	MOUSE	1			0	P50538	Max dimerization protein 1
#N/A	0	0	0	0	0	0	1	107000	0	0	1	1	MOUSE	1			0	A2AWL7	MAX gene-associated protein
#N/A	0	0	1	460000	0	0	0	0	0	0	1	1	MOUSE	1			0	P49717	DNA replication licensing factor MCM4
#N/A	0	0	0	0	0	0	1	1130000	0	0	1	1	MOUSE	1			0	Q6PGB8	Probable global transcription activator SNF2L1
#N/A	1	269000	0	0	0	0	0	0	0	0	1	1	MOUSE	1			0	P17532	Tryptophan 5-hydroxylase 1
#N/A	0	0	1	194000	1	223000	0	0	0	0	2	2	MOUSE	1			0	Q61879	Myosin-10
#N/A	0	0	0	0	1	115000	1	275000	0	0	2	2	MOUSE	1			0	Q8C170	Unconventional myosin-IXa
#N/A	0	0	0	0	1	949000	0	0	0	0	1	1	MOUSE	1			0	Q9JL19	Nuclear receptor coactivator 6
#N/A	0	0	0	0	0	0	1	851000	0	0	1	1	MOUSE	1			0	Q9CQR2	40S ribosomal protein S21

## Sheet: control recovery
Supplementray Table 1	List of SNO proteins in control after recovery
accession_number	entry_name
O08553	Dihydropyrimidinase-related protein 2
P97427	Dihydropyrimidinase-related protein 1
Q62188	Dihydropyrimidinase-related protein 3
Q6PIC6	Sodium/potassium-transporting ATPase subunit alpha-3
Q8VDN2	Sodium/potassium-transporting ATPase subunit alpha-1
Q6PIE5	Sodium/potassium-transporting ATPase subunit alpha-2
P17182	Alpha-enolase
Q7TMM9	Tubulin beta-2A chain
P99024	Tubulin beta-5 chain
Q9D6F9	Tubulin beta-4A chain
Q9ERD7	Tubulin beta-3 chain
P05213	Tubulin alpha-1B chain
P68368	Tubulin alpha-4A chain
P68369	Tubulin alpha-1A chain
Q64332	Synapsin-2
P60710	Actin, cytoplasmic 1
P63260	Actin, cytoplasmic 2
P62737	Actin, aortic smooth muscle
P56480	ATP synthase subunit beta, mitochondrial
Q04447	Creatine kinase B-type
P08249	Malate dehydrogenase, mitochondrial
P63017	Heat shock cognate 71 kDa protein
P20029	Endoplasmic reticulum chaperone BiP
P17879	Heat shock 70 kDa protein 1B
Q99KI0	Aconitate hydratase, mitochondrial
Q68FD5	Clathrin heavy chain 1
P52480	Pyruvate kinase PKM
P05063	Fructose-bisphosphate aldolase C
Q9DBJ1	Phosphoglycerate mutase 1
Q9CQV8	14-3-3 protein beta/alpha
P68254	14-3-3 protein theta
P68510	14-3-3 protein eta
Q03265	ATP synthase subunit alpha, mitochondrial
P16858	Glyceraldehyde-3-phosphate dehydrogenase
Q61171	Peroxiredoxin-2
P06837	Neuromodulin
P46460	Vesicle-fusing ATPase
P61922	4-aminobutyrate aminotransferase, mitochondrial
P16125	L-lactate dehydrogenase B chain
P06151	L-lactate dehydrogenase A chain
Q9D0K2	Succinyl-CoA:3-ketoacid coenzyme A transferase 1, mitochondrial
P39053	Dynamin-1
P50396	Rab GDP dissociation inhibitor alpha
Q61598	Rab GDP dissociation inhibitor beta
P02088	Hemoglobin subunit beta-1
Q9DBF1	Alpha-aminoadipic semialdehyde dehydrogenase
P40142	Transketolase
O88342	WD repeat-containing protein 1
Q8C0M9	Isoaspartyl peptidase/L-asparaginase
P09411	Phosphoglycerate kinase 1
P99029	Peroxiredoxin-5, mitochondrial
P15105	Glutamine synthetase
Q9R111	Guanine deaminase
Q9CZU6	Citrate synthase, mitochondrial
O08599	Syntaxin-binding protein 1
P63011	Ras-related protein Rab-3A
P62821	Ras-related protein Rab-1A
P61027	Ras-related protein Rab-10
Q91V41	Ras-related protein Rab-14
P63038	60 kDa heat shock protein, mitochondrial
Q62420	Endophilin-A1
P15532	Nucleoside diphosphate kinase A
Q01768	Nucleoside diphosphate kinase B
P11499	Heat shock protein HSP 90-beta
P07901	Heat shock protein HSP 90-alpha
O55131	Septin-7
Q7TQD2	Tubulin polymerization-promoting protein
P20357	Microtubule-associated protein 2
O08709	Peroxiredoxin-6
Q60829	Protein phosphatase 1 regulatory subunit 1B
P26443	Glutamate dehydrogenase 1, mitochondrial
Q9D6R2	Isocitrate dehydrogenase [NAD] subunit alpha, mitochondrial
P18872	Guanine nucleotide-binding protein G(o) subunit alpha
P08752	Guanine nucleotide-binding protein G(i) subunit alpha-2
P27600	Guanine nucleotide-binding protein subunit alpha-12
P09671	Superoxide dismutase [Mn], mitochondrial
P35700	Peroxiredoxin-1
Q5EBJ4	Ermin
Q8C1B7	Septin-11
Q9R1T4	Septin-6
P63040	Complexin-1
P84086	Complexin-2
P48962	ADP/ATP translocase 1
Q9Z0F7	Gamma-synuclein
P62814	V-type proton ATPase subunit B, brain isoform
O70251	Elongation factor 1-beta
Q8BWF0	Succinate-semialdehyde dehydrogenase, mitochondrial
P14094	Sodium/potassium-transporting ATPase subunit beta-1
P04370	Myelin basic protein
Q9R0K7	Plasma membrane calcium-transporting ATPase 2
G5E829	Plasma membrane calcium-transporting ATPase 1
P08730	Keratin, type I cytoskeletal 13
P14873	Microtubule-associated protein 1B
P01942	Hemoglobin subunit alpha
P28663	Beta-soluble NSF attachment protein
Q9DB05	Alpha-soluble NSF attachment protein
Q99LX0	Protein/nucleic acid deglycase DJ-1
Q9Z2Q6	Septin-5
P00920	Carbonic anhydrase 2
P68037	Ubiquitin-conjugating enzyme E2 L3
P60761	Neurogranin
P16330	2',3'-cyclic-nucleotide 3'-phosphodiesterase
P20108	Thioredoxin-dependent peroxide reductase, mitochondrial
P10649	Glutathione S-transferase Mu 1
Q3UHJ0	AP2-associated protein kinase 1
Q61644	Protein kinase C and casein kinase substrate in neurons protein 1
Q99PT1	Rho GDP-dissociation inhibitor 1
Q64433	10 kDa heat shock protein, mitochondrial
P63328	Serine/threonine-protein phosphatase 2B catalytic subunit alpha isoform
P62897	Cytochrome c, somatic
Q9D051	Pyruvate dehydrogenase E1 component subunit beta, mitochondrial
P30275	Creatine kinase U-type, mitochondrial
P05201	Aspartate aminotransferase, cytoplasmic
Q9JJV2	Profilin-2
P46096	Synaptotagmin-1
P54227	Stathmin
P19157	Glutathione S-transferase P 1
Q7TSJ2	Microtubule-associated protein 6
Q9D3D9	ATP synthase subunit delta, mitochondrial
P97807	Fumarate hydratase, mitochondrial
Q05816	Fatty acid-binding protein, epidermal
Q9CZ44	NSFL1 cofactor p47
Q8VDQ8	NAD-dependent protein deacetylase sirtuin-2
P97450	ATP synthase-coupling factor 6, mitochondrial
Q63810	Calcineurin subunit B type 1
O35658	Complement component 1 Q subcomponent-binding protein, mitochondrial
O08585	Clathrin light chain A
Q6W8Q3	Purkinje cell protein 4-like protein 1
Q9Z1S5	Neuronal-specific septin-3
Q60932	Voltage-dependent anion-selective channel protein 1
Q8QZT1	Acetyl-CoA acetyltransferase, mitochondrial
Q9R0Y5	Adenylate kinase isoenzyme 1
Q9D8Y0	EF-hand domain-containing protein D2
P70349	Histidine triad nucleotide-binding protein 1
Q62048	Astrocytic phosphoprotein PEA-15
P61264	Syntaxin-1B
P62631	Elongation factor 1-alpha 2
P10126	Elongation factor 1-alpha 1
P60202	Myelin proteolipid protein
Q61792	LIM and SH3 domain protein 1
Q91V61	Sideroflexin-3
P63330	Serine/threonine-protein phosphatase 2A catalytic subunit alpha isoform
P00493	Hypoxanthine-guanine phosphoribosyltransferase
Q9D172	ES1 protein homolog, mitochondrial
Q91V12	Cytosolic acyl coenzyme A thioester hydrolase
Q9CWS0	N(G),N(G)-dimethylarginine dimethylaminohydrolase 1
P80316	T-complex protein 1 subunit epsilon
Q9CQQ7	ATP synthase F(0) complex subunit B1, mitochondrial
Q9QYR6	Microtubule-associated protein 1A
Q3UNH4	G protein-regulated inducer of neurite outgrowth 1
P62874	Guanine nucleotide-binding protein G(I)/G(S)/G(T) subunit beta-1
P62880	Guanine nucleotide-binding protein G(I)/G(S)/G(T) subunit beta-2
P63054	Calmodulin regulator protein PCP4
Q9WTX5	S-phase kinase-associated protein 1
Q9DBG3	AP-2 complex subunit beta
Q99LC5	Electron transfer flavoprotein subunit alpha, mitochondrial
P61979	Heterogeneous nuclear ribonucleoprotein K
P50516	V-type proton ATPase catalytic subunit A
Q8CCT4	Transcription elongation factor A protein-like 5
P60840	Alpha-endosulfine
P63044	Vesicle-associated membrane protein 2
P48428	Tubulin-specific chaperone A
O55143	Sarcoplasmic/endoplasmic reticulum calcium ATPase 2
Q9QYG0	Protein NDRG2
Q6P1F6	Serine/threonine-protein phosphatase 2A 55 kDa regulatory subunit B alpha isoform
Q9CZC8	Secernin-1
P26883	Peptidyl-prolyl cis-trans isomerase FKBP1A
Q8C1A5	Thimet oligopeptidase
P56564	Excitatory amino acid transporter 1
Q8K183	Pyridoxal kinase
P62962	Profilin-1
Q6IRU5	Clathrin light chain B
P40124	Adenylyl cyclase-associated protein 1
P84091	AP-2 complex subunit mu
Q9WV92	Band 4.1-like protein 3
P26645	Myristoylated alanine-rich C-kinase substrate
Q9Z0P4	Paralemmin-1
P21107	Tropomyosin alpha-3 chain
P35802	Neuronal membrane glycoprotein M6-a
Q8K0T0	Reticulon-1
Q8BVI4	Dihydropteridine reductase
Q3UHL1	CaM kinase-like vesicle-associated protein
Q8BFR5	Elongation factor Tu, mitochondrial
P99027	60S acidic ribosomal protein P2
Q9QXV0	ProSAAS
P29595	NEDD8
O35526	Syntaxin-1A
Q9WTT4	V-type proton ATPase subunit G 2
Q02053	Ubiquitin-like modifier-activating enzyme 1
Q9DB77	Cytochrome b-c1 complex subunit 2, mitochondrial
Q3UX10	Tubulin alpha chain-like 3
O54983	Ketimine reductase mu-crystallin
Q9JKC6	Cell cycle exit and neuronal differentiation protein 1
P12787	Cytochrome c oxidase subunit 5A, mitochondrial
Q9D6J6	NADH dehydrogenase [ubiquinone] flavoprotein 2, mitochondrial
D3Z7P3	Glutaminase kidney isoform, mitochondrial
P60879	Synaptosomal-associated protein 25
Q99P72	Reticulon-4
Q6ZWY8	Thymosin beta-10
Q03517	Secretogranin-2
Q9JII6	Alcohol dehydrogenase [NADP(+)]
Q93092	Transaldolase
O55023	Inositol monophosphatase 1
Q63844	Mitogen-activated protein kinase 3
P12658	Calbindin
Q9CR95	Adaptin ear-binding coat-associated protein 1
P35486	Pyruvate dehydrogenase E1 component subunit alpha, somatic form, mitochondrial
Q9D164	FXYD domain-containing ion transport regulator 6
P63242	Eukaryotic translation initiation factor 5A-1
Q9D1E6	Tubulin-folding cofactor B
P60904	DnaJ homolog subfamily C member 5
P23506	Protein-L-isoaspartate(D-aspartate) O-methyltransferase
Q8BH95	Enoyl-CoA hydratase, mitochondrial
Q9QZ06	Toll-interacting protein
Q921M7	Protein FAM49B
P47757	F-actin-capping protein subunit beta
Q76MZ3	Serine/threonine-protein phosphatase 2A 65 kDa regulatory subunit A alpha isoform
P34884	Macrophage migration inhibitory factor
P46414	Cyclin-dependent kinase inhibitor 1B
P61971	Nuclear transport factor 2
P17427	AP-2 complex subunit alpha-2
P62858	40S ribosomal protein S28
O70435	Proteasome subunit alpha type-3
P70670	Nascent polypeptide-associated complex subunit alpha, muscle-specific form
Q62277	Synaptophysin
P97300	Neuroplastin
Q80XN0	D-beta-hydroxybutyrate dehydrogenase, mitochondrial
Q60631	Growth factor receptor-bound protein 2
Q3UHX2	28 kDa heat- and acid-stable phosphoprotein
P02798	Metallothionein-2
P31786	Acyl-CoA-binding protein
P62761	Visinin-like protein 1
Q9CQR2	40S ribosomal protein S21
P97461	40S ribosomal protein S5
P99028	Cytochrome b-c1 complex subunit 6, mitochondrial
P60335	Poly(rC)-binding protein 1
P57722	Poly(rC)-binding protein 3
Q99JY9	Actin-related protein 3
Q91X97	Neurocalcin-delta
P51150	Ras-related protein Rab-7a
Q9Z2I9	Succinate--CoA ligase [ADP-forming] subunit beta, mitochondrial
O08749	Dihydrolipoyl dehydrogenase, mitochondrial
Q9CQ92	Mitochondrial fission 1 protein
Q9CQM9	Glutaredoxin-3
Q61548	Clathrin coat assembly protein AP180
Q64010	Adapter molecule crk
Q8CAY6	Acetyl-CoA acetyltransferase, cytosolic
P62492	Ras-related protein Rab-11A
Q9CQZ1	Heat shock factor-binding protein 1
P84075	Neuron-specific calcium-binding protein hippocalcin
P10605	Cathepsin B
Q06138	Calcium-binding protein 39
P10639	Thioredoxin
Q64511	DNA topoisomerase 2-beta
Q91VD9	NADH-ubiquinone oxidoreductase 75 kDa subunit, mitochondrial
P62627	Dynein light chain roadblock-type 1
P12960	Contactin-1
P63213	Guanine nucleotide-binding protein G(I)/G(S)/G(O) subunit gamma-2
Q60598	Src substrate cortactin
O88737	Protein bassoon
Q9R0P5	Destrin
O08539	Myc box-dependent-interacting protein 1
Q8BK30	NADH dehydrogenase [ubiquinone] flavoprotein 3, mitochondrial
Q9Z1Z2	Serine-threonine kinase receptor-associated protein
P63216	Guanine nucleotide-binding protein G(I)/G(S)/G(O) subunit gamma-3
P02802	Metallothionein-1
E9Q5F9	Histone-lysine N-methyltransferase SETD2
Q9DCL8	Protein phosphatase inhibitor 2
P70441	Na(+)/H(+) exchange regulatory cofactor NHE-RF1
Q9D1A2	Cytosolic non-specific dipeptidase
P85094	Isochorismatase domain-containing protein 2A
P62500	TSC22 domain family protein 1
Q9CR68	Cytochrome b-c1 complex subunit Rieske, mitochondrial
Q9CRB6	Tubulin polymerization-promoting protein family member 3
O55100	Synaptogyrin-1
Q5QD13	Trace amine-associated receptor 6
Q9CY58	Plasminogen activator inhibitor 1 RNA-binding protein
Q9DCT2	NADH dehydrogenase [ubiquinone] iron-sulfur protein 3, mitochondrial
Q9Z172	Small ubiquitin-related modifier 3
Q61553	Fascin
P21279	Guanine nucleotide-binding protein G(q) subunit alpha
Q8VEM8	Phosphate carrier protein, mitochondrial
O08795	Glucosidase 2 subunit beta
P14231	Sodium/potassium-transporting ATPase subunit beta-2
Q99L43	Phosphatidate cytidylyltransferase 2
O88741	Ganglioside-induced differentiation-associated protein 1
Q9WUC3	Lymphocyte antigen 6H
Q9R1P4	Proteasome subunit alpha type-1
A2AAJ9	Obscurin
Q9R1Q8	Transgelin-3
Q9CQM5	Thioredoxin domain-containing protein 17
P45878	Peptidyl-prolyl cis-trans isomerase FKBP2
P13595	Neural cell adhesion molecule 1
Q8K4Z3	NAD(P)H-hydrate epimerase
P38647	Stress-70 protein, mitochondrial
P17710	Hexokinase-1
P20917	Myelin-associated glycoprotein
Q9CPQ8	ATP synthase subunit g, mitochondrial
Q9CPU0	Lactoylglutathione lyase
P00405	Cytochrome c oxidase subunit 2
P80317	T-complex protein 1 subunit zeta
P70445	Eukaryotic translation initiation factor 4E-binding protein 2
Q9DCT8	Cysteine-rich protein 2
Q80TL1	Adenylate cyclase type 2
P08228	Superoxide dismutase [Cu-Zn]
P70404	Isocitrate dehydrogenase [NAD] subunit gamma 1, mitochondrial
Q9JIQ8	Transmembrane protease serine 2
Q64521	Glycerol-3-phosphate dehydrogenase, mitochondrial
Q9R0Q7	Prostaglandin E synthase 3
Q61361	Brevican core protein
Q60864	Stress-induced-phosphoprotein 1
E9Q7P9	Cadherin-related family member 2
O88704	Potassium/sodium hyperpolarization-activated cyclic nucleotide-gated channel 1
Q01853	Transitional endoplasmic reticulum ATPase
Q8R1G2	Carboxymethylenebutenolidase homolog
Q9D7X3	Dual specificity protein phosphatase 3
P56376	Acylphosphatase-1
P56135	ATP synthase subunit f, mitochondrial
P61089	Ubiquitin-conjugating enzyme E2 N
Q9DCW4	Electron transfer flavoprotein subunit beta
Q6QWF9	Calcium/calmodulin-dependent protein kinase II inhibitor 1
Q8K2B3	Succinate dehydrogenase [ubiquinone] flavoprotein subunit, mitochondrial
Q8K021	Secretory carrier-associated membrane protein 1
E9Q8T7	Dynein heavy chain 1, axonemal
Q9CQ75	NADH dehydrogenase [ubiquinone] 1 alpha subcomplex subunit 2
Q8CI94	Glycogen phosphorylase, brain form
P56399	Ubiquitin carboxyl-terminal hydrolase 5
Q8BVE3	V-type proton ATPase subunit H
Q68FL4	Putative adenosylhomocysteinase 3
O08788	Dynactin subunit 1
Q9JLZ3	Methylglutaconyl-CoA hydratase, mitochondrial
Q8BHZ0	Protein FAM49A
Q9JKD3	Secretory carrier-associated membrane protein 5
Q9CYT6	Adenylyl cyclase-associated protein 2
Q91WS0	CDGSH iron-sulfur domain-containing protein 1
P63248	cAMP-dependent protein kinase inhibitor alpha
Q4KML4	Costars family protein ABRACL
Q61316	Heat shock 70 kDa protein 4
Q8BI08	Protein MAL2
P53810	Phosphatidylinositol transfer protein alpha isoform
Q8C7M3	E3 ubiquitin-protein ligase TRIM9
Q8R191	Synaptogyrin-3
Q3U1J4	DNA damage-binding protein 1
P61161	Actin-related protein 2
Q60597	2-oxoglutarate dehydrogenase, mitochondrial
Q91VR2	ATP synthase subunit gamma, mitochondrial
P35564	Calnexin
P53994	Ras-related protein Rab-2A
Q8BMS1	Trifunctional enzyme subunit alpha, mitochondrial
P63168	Dynein light chain 1, cytoplasmic
Q8BGD9	Eukaryotic translation initiation factor 4B
O35143	ATPase inhibitor, mitochondrial
Q8VE73	Cullin-7
Q9DB20	ATP synthase subunit O, mitochondrial
P19783	Cytochrome c oxidase subunit 4 isoform 1, mitochondrial
Q9D358	Low molecular weight phosphotyrosine protein phosphatase
Q9DBU0	Transmembrane 9 superfamily member 1
P48722	Heat shock 70 kDa protein 4L
O88561	Long-chain fatty acid transport protein 3
P16014	Secretogranin-1
Q3UM45	Protein phosphatase 1 regulatory subunit 7
Q8C9J3	Sperm flagellar protein 2
Q99JP4	Anaphase-promoting complex subunit CDC26
Q61838	Pregnancy zone protein
Q8VI93	2'-5'-oligoadenylate synthase 3
P42337	Phosphatidylinositol 4,5-bisphosphate 3-kinase catalytic subunit alpha isoform
Q3UU96	Serine/threonine-protein kinase MRCK alpha
Q9D075	tRNA methyltransferase 10 homolog B
Q3UHK3	Protein GREB1
P28229	Gap junction gamma-1 protein
Q91XU0	ATPase WRNIP1
Q8BHN3	Neutral alpha-glucosidase AB
Q99KV1	DnaJ homolog subfamily B member 11
P47754	F-actin-capping protein subunit alpha-2
Q8R3V5	Endophilin-B2
Q9D0M3	Cytochrome c1, heme protein, mitochondrial
Q61081	Hsp90 co-chaperone Cdc37
P03893	NADH-ubiquinone oxidoreductase chain 2
Q66X22	NACHT, LRR and PYD domains-containing protein 9B
Q9D902	General transcription factor IIE subunit 2
Q8BYY9	Serine protease inhibitor A3B
Q9ES97	Reticulon-3
Q6P2L6	Histone-lysine N-methyltransferase NSD3
Q80X71	Transmembrane protein 106B
O35892	Nuclear autoantigen Sp-100
Q11011	Puromycin-sensitive aminopeptidase
P63028	Translationally-controlled tumor protein
Q3UTQ8	Cyclin-dependent kinase-like 5
Q91Z53	Glyoxylate reductase/hydroxypyruvate reductase
Q9QY06	Unconventional myosin-IXb
Q8R3C1	Uncharacterized protein C2orf42 homolog
Q99MB1	Toll-like receptor 3
Q9D0E1	Heterogeneous nuclear ribonucleoprotein M
Q9D180	Cilia- and flagella-associated protein 57
Q80TL4	PHD finger protein 24
P49710	Hematopoietic lineage cell-specific protein
Q8C0X0	Lebercilin-like protein
Q8BYR8	Solute carrier family 41 member 2
Q6ZPJ0	Testis-expressed protein 2
Q9CPQ1	Cytochrome c oxidase subunit 6C
Q8CFE5	BTB/POZ domain-containing protein 7
Q7TMY7	Importin-8
Q8R3P6	Integrator complex subunit 14
Q9ERT9	Protein phosphatase 1 regulatory subunit 1A
P61458	Pterin-4-alpha-carbinolamine dehydratase
Q3UYG1	Coiled-coil domain-containing protein 160
E9PZJ8	Activating signal cointegrator 1 complex subunit 3
Q8R4C2	RUN and FYVE domain-containing protein 2
Q9JI38	tRNA pseudouridine(38/39) synthase

## Sheet: 0.1 ppm recovery
Supplementray Table 1	List of SNO proteins in 0.1 ppm after recovery
accession_number	entry_name
O08553	Dihydropyrimidinase-related protein 2
P97427	Dihydropyrimidinase-related protein 1
Q62188	Dihydropyrimidinase-related protein 3
P17182	Alpha-enolase
Q9CWF2	Tubulin beta-2B chain
Q7TMM9	Tubulin beta-2A chain
P68372	Tubulin beta-4B chain
P99024	Tubulin beta-5 chain
Q9D6F9	Tubulin beta-4A chain
Q9ERD7	Tubulin beta-3 chain
P05213	Tubulin alpha-1B chain
P68369	Tubulin alpha-1A chain
P68368	Tubulin alpha-4A chain
P06837	Neuromodulin
P08249	Malate dehydrogenase, mitochondrial
Q6PIC6	Sodium/potassium-transporting ATPase subunit alpha-3
Q6PIE5	Sodium/potassium-transporting ATPase subunit alpha-2
Q8VDN2	Sodium/potassium-transporting ATPase subunit alpha-1
Q04447	Creatine kinase B-type
P20357	Microtubule-associated protein 2
P63260	Actin, cytoplasmic 2
P60710	Actin, cytoplasmic 1
P62737	Actin, aortic smooth muscle
Q68FD5	Clathrin heavy chain 1
Q61171	Peroxiredoxin-2
Q9CQV8	14-3-3 protein beta/alpha
P68510	14-3-3 protein eta
P68254	14-3-3 protein theta
P16858	Glyceraldehyde-3-phosphate dehydrogenase
P26645	Myristoylated alanine-rich C-kinase substrate
Q9D0K2	Succinyl-CoA:3-ketoacid coenzyme A transferase 1, mitochondrial
P52480	Pyruvate kinase PKM
P61922	4-aminobutyrate aminotransferase, mitochondrial
P63017	Heat shock cognate 71 kDa protein
Q9DBJ1	Phosphoglycerate mutase 1
Q3UHL1	CaM kinase-like vesicle-associated protein
P02088	Hemoglobin subunit beta-1
O08599	Syntaxin-binding protein 1
Q03265	ATP synthase subunit alpha, mitochondrial
P40142	Transketolase
Q9CZU6	Citrate synthase, mitochondrial
Q7TSJ2	Microtubule-associated protein 6
Q9QYR6	Microtubule-associated protein 1A
Q99KI0	Aconitate hydratase, mitochondrial
Q3UNH4	G protein-regulated inducer of neurite outgrowth 1
P63038	60 kDa heat shock protein, mitochondrial
P16125	L-lactate dehydrogenase B chain
P06151	L-lactate dehydrogenase A chain
O70251	Elongation factor 1-beta
P09671	Superoxide dismutase [Mn], mitochondrial
Q8C0M9	Isoaspartyl peptidase/L-asparaginase
Q62048	Astrocytic phosphoprotein PEA-15
P14873	Microtubule-associated protein 1B
Q8BGD9	Eukaryotic translation initiation factor 4B
P56480	ATP synthase subunit beta, mitochondrial
O55131	Septin-7
Q9R111	Guanine deaminase
Q9CZC8	Secernin-1
P50396	Rab GDP dissociation inhibitor alpha
Q61598	Rab GDP dissociation inhibitor beta
Q9D6R2	Isocitrate dehydrogenase [NAD] subunit alpha, mitochondrial
O35658	Complement component 1 Q subcomponent-binding protein, mitochondrial
P46460	Vesicle-fusing ATPase
P63040	Complexin-1
P84086	Complexin-2
Q8BWF0	Succinate-semialdehyde dehydrogenase, mitochondrial
Q8C1B7	Septin-11
Q60829	Protein phosphatase 1 regulatory subunit 1B
Q9CZ44	NSFL1 cofactor p47
P07901	Heat shock protein HSP 90-alpha
P11499	Heat shock protein HSP 90-beta
P26443	Glutamate dehydrogenase 1, mitochondrial
Q9Z0P4	Paralemmin-1
P13595	Neural cell adhesion molecule 1
P60761	Neurogranin
P54227	Stathmin
Q3UHJ0	AP2-associated protein kinase 1
Q9R0Y5	Adenylate kinase isoenzyme 1
P35700	Peroxiredoxin-1
P14094	Sodium/potassium-transporting ATPase subunit beta-1
Q9JKC6	Cell cycle exit and neuronal differentiation protein 1
Q99PT1	Rho GDP-dissociation inhibitor 1
Q61792	LIM and SH3 domain protein 1
P05063	Fructose-bisphosphate aldolase C
Q9DBF1	Alpha-aminoadipic semialdehyde dehydrogenase
Q64433	10 kDa heat shock protein, mitochondrial
Q76MZ3	Serine/threonine-protein phosphatase 2A 65 kDa regulatory subunit A alpha isoform
Q9Z2Q6	Septin-5
P62897	Cytochrome c, somatic
Q9DB77	Cytochrome b-c1 complex subunit 2, mitochondrial
P10126	Elongation factor 1-alpha 1
P20108	Thioredoxin-dependent peroxide reductase, mitochondrial
P09411	Phosphoglycerate kinase 1
Q9QYG0	Protein NDRG2
P40124	Adenylyl cyclase-associated protein 1
P15532	Nucleoside diphosphate kinase A
Q01768	Nucleoside diphosphate kinase B
P99029	Peroxiredoxin-5, mitochondrial
Q80TL4	PHD finger protein 24
P97807	Fumarate hydratase, mitochondrial
Q7TQD2	Tubulin polymerization-promoting protein
Q8CCT4	Transcription elongation factor A protein-like 5
P30275	Creatine kinase U-type, mitochondrial
P05201	Aspartate aminotransferase, cytoplasmic
P04370	Myelin basic protein
O08709	Peroxiredoxin-6
Q9D8Y0	EF-hand domain-containing protein D2
D3Z7P3	Glutaminase kidney isoform, mitochondrial
Q9WV92	Band 4.1-like protein 3
Q99LD4	COP9 signalosome complex subunit 1
P70349	Histidine triad nucleotide-binding protein 1
Q9D3D9	ATP synthase subunit delta, mitochondrial
Q9JLJ2	4-trimethylaminobutyraldehyde dehydrogenase
P68037	Ubiquitin-conjugating enzyme E2 L3
P26883	Peptidyl-prolyl cis-trans isomerase FKBP1A
Q9WTT4	V-type proton ATPase subunit G 2
P47738	Aldehyde dehydrogenase, mitochondrial
Q62420	Endophilin-A1
O08788	Dynactin subunit 1
P62500	TSC22 domain family protein 1
P00493	Hypoxanthine-guanine phosphoribosyltransferase
P01942	Hemoglobin subunit alpha
Q9R1T4	Septin-6
P15105	Glutamine synthetase
Q9QXV0	ProSAAS
Q9JJV2	Profilin-2
Q8K4Z3	NAD(P)H-hydrate epimerase
O88737	Protein bassoon
P46414	Cyclin-dependent kinase inhibitor 1B
P60202	Myelin proteolipid protein
P63011	Ras-related protein Rab-3A
Q6ZWY8	Thymosin beta-10
Q5EBJ4	Ermin
Q8BH95	Enoyl-CoA hydratase, mitochondrial
P12658	Calbindin
Q08331	Calretinin
Q9D051	Pyruvate dehydrogenase E1 component subunit beta, mitochondrial
O08749	Dihydrolipoyl dehydrogenase, mitochondrial
Q03517	Secretogranin-2
P31650	Sodium- and chloride-dependent GABA transporter 3
Q80YN3	Breast carcinoma-amplified sequence 1 homolog
Q8BLQ9	Cell adhesion molecule 2
P16330	2',3'-cyclic-nucleotide 3'-phosphodiesterase
Q9WTX5	S-phase kinase-associated protein 1
Q64332	Synapsin-2
Q9QXS6	Drebrin
O55023	Inositol monophosphatase 1
Q8BHN3	Neutral alpha-glucosidase AB
P63328	Serine/threonine-protein phosphatase 2B catalytic subunit alpha isoform
Q9CWS0	N(G),N(G)-dimethylarginine dimethylaminohydrolase 1
O88342	WD repeat-containing protein 1
G5E829	Plasma membrane calcium-transporting ATPase 1
Q9JII6	Alcohol dehydrogenase [NADP(+)]
P28663	Beta-soluble NSF attachment protein
Q8BHZ0	Protein FAM49A
P80316	T-complex protein 1 subunit epsilon
O35381	Acidic leucine-rich nuclear phosphoprotein 32 family member A
P02798	Metallothionein-2
P62492	Ras-related protein Rab-11A
Q61644	Protein kinase C and casein kinase substrate in neurons protein 1
Q9CQ92	Mitochondrial fission 1 protein
Q9CY58	Plasminogen activator inhibitor 1 RNA-binding protein
P47757	F-actin-capping protein subunit beta
P35486	Pyruvate dehydrogenase E1 component subunit alpha, somatic form, mitochondrial
O08539	Myc box-dependent-interacting protein 1
P48962	ADP/ATP translocase 1
P51881	ADP/ATP translocase 2
Q99LC5	Electron transfer flavoprotein subunit alpha, mitochondrial
P62631	Elongation factor 1-alpha 2
Q6ZWR4	Serine/threonine-protein phosphatase 2A 55 kDa regulatory subunit B beta isoform
P61759	Prefoldin subunit 3
Q9D1E6	Tubulin-folding cofactor B
Q62277	Synaptophysin
Q9DAR7	m7GpppX diphosphatase
P47754	F-actin-capping protein subunit alpha-2
Q9CQQ7	ATP synthase F(0) complex subunit B1, mitochondrial
P61979	Heterogeneous nuclear ribonucleoprotein K
P47955	60S acidic ribosomal protein P1
Q8BVI4	Dihydropteridine reductase
P63242	Eukaryotic translation initiation factor 5A-1
Q99LX0	Protein/nucleic acid deglycase DJ-1
Q9QZX7	Serine racemase
P27773	Protein disulfide-isomerase A3
P10605	Cathepsin B
Q9WV60	Glycogen synthase kinase-3 beta
Q9D0F9	Phosphoglucomutase-1
Q80SW1	S-adenosylhomocysteine hydrolase-like protein 1
P02802	Metallothionein-1
Q9D172	ES1 protein homolog, mitochondrial
P62874	Guanine nucleotide-binding protein G(I)/G(S)/G(T) subunit beta-1
Q6W8Q3	Purkinje cell protein 4-like protein 1
P62823	Ras-related protein Rab-3C
P62821	Ras-related protein Rab-1A
Q91V12	Cytosolic acyl coenzyme A thioester hydrolase
Q9D8B3	Charged multivesicular body protein 4b
O70435	Proteasome subunit alpha type-3
P84091	AP-2 complex subunit mu
Q9DBG3	AP-2 complex subunit beta
P61089	Ubiquitin-conjugating enzyme E2 N
Q6IRU5	Clathrin light chain B
Q9DC07	LIM zinc-binding domain-containing Nebulette
Q9CR51	V-type proton ATPase subunit G 1
P38647	Stress-70 protein, mitochondrial
P56375	Acylphosphatase-2
Q9R1P4	Proteasome subunit alpha type-1
P12787	Cytochrome c oxidase subunit 5A, mitochondrial
Q99JY9	Actin-related protein 3
P61971	Nuclear transport factor 2
P39053	Dynamin-1
P09405	Nucleolin
Q8CAY6	Acetyl-CoA acetyltransferase, cytosolic
Q60864	Stress-induced-phosphoprotein 1
P63054	Calmodulin regulator protein PCP4
Q8BJH1	Zinc finger C2HC domain-containing protein 1A
Q05816	Fatty acid-binding protein, epidermal
Q93092	Transaldolase
Q6R0H7	Guanine nucleotide-binding protein G(s) subunit alpha isoforms XLas
Q61206	Platelet-activating factor acetylhydrolase IB subunit beta
P60840	Alpha-endosulfine
P85094	Isochorismatase domain-containing protein 2A
P29595	NEDD8
Q61548	Clathrin coat assembly protein AP180
P12960	Contactin-1
O88485	Cytoplasmic dynein 1 intermediate chain 1
Q8BK30	NADH dehydrogenase [ubiquinone] flavoprotein 3, mitochondrial
P97450	ATP synthase-coupling factor 6, mitochondrial
Q9CQZ1	Heat shock factor-binding protein 1
P24549	Retinal dehydrogenase 1
Q91VR2	ATP synthase subunit gamma, mitochondrial
P99027	60S acidic ribosomal protein P2
O35526	Syntaxin-1A
Q62418	Drebrin-like protein
P84084	ADP-ribosylation factor 5
Q9ES97	Reticulon-3
O88643	Serine/threonine-protein kinase PAK 1
P97461	40S ribosomal protein S5
Q9WUC3	Lymphocyte antigen 6H
Q06138	Calcium-binding protein 39
Q8R1G2	Carboxymethylenebutenolidase homolog
Q9Z1P6	NADH dehydrogenase [ubiquinone] 1 alpha subcomplex subunit 7
P63216	Guanine nucleotide-binding protein G(I)/G(S)/G(O) subunit gamma-3
Q8C419	Probable G-protein coupled receptor 158
Q78JW9	Ubiquitin domain-containing protein UBFD1
O08585	Clathrin light chain A
P70398	Probable ubiquitin carboxyl-terminal hydrolase FAF-X
Q3UYC0	Protein phosphatase 1H
P54728	UV excision repair protein RAD23 homolog B
O35927	Catenin delta-2
Q62523	Zyxin
Q8CHH9	Septin-8
Q91V61	Sideroflexin-3
P18872	Guanine nucleotide-binding protein G(o) subunit alpha
P31324	cAMP-dependent protein kinase type II-beta regulatory subunit
O88487	Cytoplasmic dynein 1 intermediate chain 2
Q8K1M6	Dynamin-1-like protein
P48320	Glutamate decarboxylase 2
P19157	Glutathione S-transferase P 1
Q8CI61	BAG family molecular chaperone regulator 4
Q924S8	Sprouty-related, EVH1 domain-containing protein 1
Q8BG32	26S proteasome non-ATPase regulatory subunit 11
Q60932	Voltage-dependent anion-selective channel protein 1
Q8K2B3	Succinate dehydrogenase [ubiquinone] flavoprotein subunit, mitochondrial
P23492	Purine nucleoside phosphorylase
O08795	Glucosidase 2 subunit beta
D3YVF0	A-kinase anchor protein 5
Q9Z268	RasGAP-activating-like protein 1
Q62426	Cystatin-B
Q9CQM5	Thioredoxin domain-containing protein 17
Q63844	Mitogen-activated protein kinase 3
Q9JKW0	ADP-ribosylation factor-like protein 6-interacting protein 1
O55100	Synaptogyrin-1
Q99LD8	N(G),N(G)-dimethylarginine dimethylaminohydrolase 2
Q6P069	Sorcin
P63044	Vesicle-associated membrane protein 2
Q99L13	3-hydroxyisobutyrate dehydrogenase, mitochondrial
Q9ERT9	Protein phosphatase 1 regulatory subunit 1A
P99028	Cytochrome b-c1 complex subunit 6, mitochondrial
P16014	Secretogranin-1
Q02053	Ubiquitin-like modifier-activating enzyme 1
Q99JX3	Golgi reassembly-stacking protein 2
Q91W50	Cold shock domain-containing protein E1
Q9D061	Acyl-CoA-binding domain-containing protein 6
Q9JI46	Diphosphoinositol polyphosphate phosphohydrolase 1
Q8R1H0	Homeodomain-only protein
P61164	Alpha-centractin
P10639	Thioredoxin
Q9JHI5	Isovaleryl-CoA dehydrogenase, mitochondrial
Q9JI18	Low-density lipoprotein receptor-related protein 1B
Q9CR00	26S proteasome non-ATPase regulatory subunit 9
O54983	Ketimine reductase mu-crystallin
Q61425	Hydroxyacyl-coenzyme A dehydrogenase, mitochondrial
P83940	Elongin-C
Q62443	Neuronal pentraxin-1
Q91VD9	NADH-ubiquinone oxidoreductase 75 kDa subunit, mitochondrial
P19536	Cytochrome c oxidase subunit 5B, mitochondrial
Q8VD37	SH3-containing GRB2-like protein 3-interacting protein 1
Q9D8N0	Elongation factor 1-gamma
Q61316	Heat shock 70 kDa protein 4
P80317	T-complex protein 1 subunit zeta
Q91Z53	Glyoxylate reductase/hydroxypyruvate reductase
Q8K0U4	Heat shock 70 kDa protein 12A
P35802	Neuronal membrane glycoprotein M6-a
P58281	Dynamin-like 120 kDa protein, mitochondrial
P09103	Protein disulfide-isomerase
Q9DCL8	Protein phosphatase inhibitor 2
Q61699	Heat shock protein 105 kDa
P60335	Poly(rC)-binding protein 1
P61161	Actin-related protein 2
P62141	Serine/threonine-protein phosphatase PP1-beta catalytic subunit
P56376	Acylphosphatase-1
P51859	Hepatoma-derived growth factor
Q3UVR3	Tau-tubulin kinase 2
Q8QZT1	Acetyl-CoA acetyltransferase, mitochondrial
Q91ZP9	N-terminal EF-hand calcium-binding protein 2
Q64105	Sepiapterin reductase
Q8BH59	Calcium-binding mitochondrial carrier protein Aralar1
Q9JLZ3	Methylglutaconyl-CoA hydratase, mitochondrial
Q7TNC4	Putative RNA-binding protein Luc7-like 2
P35278	Ras-related protein Rab-5C
Q9Z1S5	Neuronal-specific septin-3
Q9CQJ6	Density-regulated protein
P50580	Proliferation-associated protein 2G4
Q8CHT0	Delta-1-pyrroline-5-carboxylate dehydrogenase, mitochondrial
P97355	Spermine synthase
P56812	Programmed cell death protein 5
Q8C0E2	Vacuolar protein sorting-associated protein 26B
O88844	Isocitrate dehydrogenase [NADP] cytoplasmic
Q80UG5	Septin-9
P35564	Calnexin
Q9QYB1	Chloride intracellular channel protein 4
Q9ESK9	RB1-inducible coiled-coil protein 1
O89053	Coronin-1A
P61202	COP9 signalosome complex subunit 2
P26339	Chromogranin-A
Q7M6Y6	Maestro heat-like repeat-containing protein family member 2B
Q3UHX2	28 kDa heat- and acid-stable phosphoprotein
P63330	Serine/threonine-protein phosphatase 2A catalytic subunit alpha isoform
P47857	ATP-dependent 6-phosphofructokinase, muscle type
Q8BFR5	Elongation factor Tu, mitochondrial
Q8R1Q8	Cytoplasmic dynein 1 light intermediate chain 1
P27659	60S ribosomal protein L3
Q9Z0E0	Neurochondrin
Q8VE95	UPF0598 protein C8orf82 homolog
O35129	Prohibitin-2
Q80TK0	Uncharacterized protein KIAA1107
P70441	Na(+)/H(+) exchange regulatory cofactor NHE-RF1
P62858	40S ribosomal protein S28
Q8K596	Sodium/calcium exchanger 2
Q9CR68	Cytochrome b-c1 complex subunit Rieske, mitochondrial
Q8VEM8	Phosphate carrier protein, mitochondrial
Q9D7G0	Ribose-phosphate pyrophosphokinase 1
P17426	AP-2 complex subunit alpha-1
Q8BFU3	RING finger protein 214
Q9CWU4	UPF0690 protein C1orf52 homolog
P61458	Pterin-4-alpha-carbinolamine dehydratase
Q9CX34	Protein SGT1 homolog
Q9CPP6	NADH dehydrogenase [ubiquinone] 1 alpha subcomplex subunit 5
Q60930	Voltage-dependent anion-selective channel protein 2
Q99MN9	Propionyl-CoA carboxylase beta chain, mitochondrial
P31786	Acyl-CoA-binding protein
Q9WUM5	Succinate--CoA ligase [ADP/GDP-forming] subunit alpha, mitochondrial
Q64010	Adapter molecule crk
Q9QVN7	Transcription elongation factor A protein 2
P50153	Guanine nucleotide-binding protein G(I)/G(S)/G(O) subunit gamma-4
P12961	Neuroendocrine protein 7B2
Q4KML4	Costars family protein ABRACL
Q60902	Epidermal growth factor receptor substrate 15-like 1
P08003	Protein disulfide-isomerase A4
Q9CVB6	Actin-related protein 2/3 complex subunit 2
P00405	Cytochrome c oxidase subunit 2
Q6P9K8	Caskin-1
Q8BQM8	Echinoderm microtubule-associated protein-like 5
Q9Z1B3	1-phosphatidylinositol 4,5-bisphosphate phosphodiesterase beta-1
P61264	Syntaxin-1B
Q9Z1G4	V-type proton ATPase 116 kDa subunit a isoform 1
P24472	Glutathione S-transferase A4
Q91XU0	ATPase WRNIP1
P48722	Heat shock 70 kDa protein 4L
P84075	Neuron-specific calcium-binding protein hippocalcin
Q91Z38	Tetratricopeptide repeat protein 1
P34884	Macrophage migration inhibitory factor
P47753	F-actin-capping protein subunit alpha-1
E9Q4Z2	Acetyl-CoA carboxylase 2
Q8JZK9	Hydroxymethylglutaryl-CoA synthase, cytoplasmic
P50114	Protein S100-B
Q5DQR4	Syntaxin-binding protein 5-like
P70445	Eukaryotic translation initiation factor 4E-binding protein 2
Q60597	2-oxoglutarate dehydrogenase, mitochondrial
P45376	Aldose reductase
Q9CZ13	Cytochrome b-c1 complex subunit 1, mitochondrial
Q8R3P6	Integrator complex subunit 14
Q9QWY8	Arf-GAP with SH3 domain, ANK repeat and PH domain-containing protein 1
Q8JZP2	Synapsin-3
Q9QXJ1	Amyloid-beta A4 precursor protein-binding family B member 1
F8VPU2	FERM, ARHGEF and pleckstrin domain-containing protein 1
Q9DCB4	cAMP-regulated phosphoprotein 21
P60879	Synaptosomal-associated protein 25
P52194	Calmegin
Q9JMG7	Hepatoma-derived growth factor-related protein 3
P10649	Glutathione S-transferase Mu 1
Q64442	Sorbitol dehydrogenase
A2A870	Fas-binding factor 1
Q8C9J3	Sperm flagellar protein 2
P10518	Delta-aminolevulinic acid dehydratase
Q0PHV7	Dapper homolog 3
Q9D593	V-type proton ATPase subunit E 2
E9Q4F7	Ankyrin repeat domain-containing protein 11
Q99J45	Nuclear receptor-binding protein
Q9CPQ1	Cytochrome c oxidase subunit 6C
Q9CRB6	Tubulin polymerization-promoting protein family member 3
A2ARZ3	Fibrous sheath-interacting protein 2
Q8C0P7	E3 SUMO-protein ligase ZNF451
P70404	Isocitrate dehydrogenase [NAD] subunit gamma 1, mitochondrial
Q8BH61	Coagulation factor XIII A chain
P35803	Neuronal membrane glycoprotein M6-b
Q8BPU7	Engulfment and cell motility protein 1
P41241	Tyrosine-protein kinase CSK
Q9WVE8	Protein kinase C and casein kinase substrate in neurons protein 2
Q3UHD1	Adhesion G protein-coupled receptor B1
P62814	V-type proton ATPase subunit B, brain isoform
Q7TM99	Monocarboxylate transporter 9
Q80W93	Hydrocephalus-inducing protein
Q9JL62	Glycolipid transfer protein
Q5S003	Sperm-associated antigen 17
O54824	Pro-interleukin-16
P31938	Dual specificity mitogen-activated protein kinase kinase 1
P49443	Protein phosphatase 1A
O08901	Mitotic checkpoint serine/threonine-protein kinase BUB1
Q9D075	tRNA methyltransferase 10 homolog B
Q9D1A2	Cytosolic non-specific dipeptidase
P47809	Dual specificity mitogen-activated protein kinase kinase 4
Q02248	Catenin beta-1
O35643	AP-1 complex subunit beta-1
Q91VW3	SH3 domain-binding glutamic acid-rich-like protein 3
Q09199	Beta-1,4 N-acetylgalactosaminyltransferase 2
Q922J6	Tetraspanin-2
Q9EQQ0	Histone-lysine N-methyltransferase SUV39H2
Q3TYX2	LRRN4 C-terminal-like protein
Q9DB16	Calcium-binding protein 39-like
P14069	Protein S100-A6
P0DP43	Cation channel sperm-associated protein subunit epsilon
Q7TSN6	Probable G-protein coupled receptor 151 protein
Q9CZW5	Mitochondrial import receptor subunit TOM70
Q6NXK5	RNA/RNP complex-1-interacting phosphatase
P97347	Repetin
B1AY10	Transcriptional repressor NF-X1
Q5RKR3	Immunoglobulin superfamily containing leucine-rich repeat protein 2
P49710	Hematopoietic lineage cell-specific protein
Q04750	DNA topoisomerase 1
Q8K467	Transmembrane inner ear expressed protein
O35465	Peptidyl-prolyl cis-trans isomerase FKBP8
P62196	26S proteasome regulatory subunit 8
P17710	Hexokinase-1
Q9D6J6	NADH dehydrogenase [ubiquinone] flavoprotein 2, mitochondrial
Q9R0P5	Destrin
Q8K183	Pyridoxal kinase
Q8K2K6	Arf-GAP domain and FG repeat-containing protein 1
Q6ZWQ0	Nesprin-2
Q3U3C9	Genetic suppressor element 1
Q91YQ1	Ras-related protein Rab-7L1
Q61081	Hsp90 co-chaperone Cdc37
Q9Z2A0	3-phosphoinositide-dependent protein kinase 1
P41971	ETS domain-containing protein Elk-3
Q3KNY0	Immunoglobulin-like and fibronectin type III domain-containing protein 1
P97765	WW domain-binding protein 2
Q8C1M2	Zinc finger protein 428
Q9D513	Meiosis-specific with OB domain-containing protein
Q6P9R2	Serine/threonine-protein kinase OSR1
Q8VED9	Galectin-related protein
Q62120	Tyrosine-protein kinase JAK2
Q91YR1	Twinfilin-1
Q61033	Lamina-associated polypeptide 2, isoforms alpha/zeta
Q3TCX3	KH homology domain-containing protein 4
Q6KAQ7	ZZ-type zinc finger-containing protein 3
Q9D0L8	mRNA cap guanine-N7 methyltransferase
P0C5E4	Phosphatidylinositol phosphatase PTPRQ
O35174	Potassium voltage-gated channel subfamily S member 2
Q9QUH0	Glutaredoxin-1
P30545	Alpha-2B adrenergic receptor
Q9CS72	Filamin-A-interacting protein 1
Q6ZWR6	Nesprin-1
Q91WD5	NADH dehydrogenase [ubiquinone] iron-sulfur protein 2, mitochondrial
Q3UM83	Killer cell lectin-like receptor subfamily G member 2
Q8CHC4	Synaptojanin-1
Q9CQR6	Serine/threonine-protein phosphatase 6 catalytic subunit
Q30D77	Collagen alpha-1(XXIV) chain
Q8CFG0	Extracellular sulfatase Sulf-2
Q9JIS5	Synaptic vesicle glycoprotein 2A
P14824	Annexin A6
Q99PJ0	Neurotrimin
Q8R3K3	Pentatricopeptide repeat-containing protein 2, mitochondrial
Q99M80	Receptor-type tyrosine-protein phosphatase T
P50516	V-type proton ATPase catalytic subunit A
P70389	Insulin-like growth factor-binding protein complex acid labile subunit
Q9QYC0	Alpha-adducin
Q8BG05	Heterogeneous nuclear ribonucleoprotein A3
O70589	Peripheral plasma membrane protein CASK
Q5SWU9	Acetyl-CoA carboxylase 1
Q6PZE0	Mucin-19
P28656	Nucleosome assembly protein 1-like 1
Q8BSK8	Ribosomal protein S6 kinase beta-1
Q2YFS1	Paired immunoglobulin-like type 2 receptor beta-2
Q921H9	Cytochrome c oxidase assembly factor 7
Q9DB20	ATP synthase subunit O, mitochondrial
Q3TQI7	Telomere length and silencing protein 1 homolog
Q9CR29	Coiled-coil domain-containing protein 43
Q8CAA7	Glucose 1,6-bisphosphate synthase
Q6ZQF7	E3 ubiquitin-protein ligase Jade-2
Q8BH50	Uncharacterized protein C18orf25 homolog
Q03402	Cysteine-rich secretory protein 3
Q3UZZ6	Sulfotransferase 1 family member D1
Q5XF90	Probable cation-transporting ATPase 13A4
Q8BYI6	Lysophosphatidylcholine acyltransferase 2
Q9WU28	Prefoldin subunit 5
D3Z4R1	Probable ATP-dependent DNA helicase HFM1

## Sheet: 1 ppm recovery
Supplementray Table 1	List of SNO proteins in 1 ppm after recovery
accession_number	entry_name
O08553	Dihydropyrimidinase-related protein 2
P97427	Dihydropyrimidinase-related protein 1
Q62188	Dihydropyrimidinase-related protein 3
P17182	Alpha-enolase
P08249	Malate dehydrogenase, mitochondrial
P52480	Pyruvate kinase PKM
Q61171	Peroxiredoxin-2
Q9CWF2	Tubulin beta-2B chain
Q7TMM9	Tubulin beta-2A chain
P68372	Tubulin beta-4B chain
P99024	Tubulin beta-5 chain
Q9D6F9	Tubulin beta-4A chain
Q9ERD7	Tubulin beta-3 chain
Q9CQV8	14-3-3 protein beta/alpha
P68510	14-3-3 protein eta
P68254	14-3-3 protein theta
Q6PIC6	Sodium/potassium-transporting ATPase subunit alpha-3
Q6PIE5	Sodium/potassium-transporting ATPase subunit alpha-2
P06837	Neuromodulin
Q7TSJ2	Microtubule-associated protein 6
P20357	Microtubule-associated protein 2
Q9D0K2	Succinyl-CoA:3-ketoacid coenzyme A transferase 1, mitochondrial
O70251	Elongation factor 1-beta
Q9DBJ1	Phosphoglycerate mutase 1
Q04447	Creatine kinase B-type
Q9Z0F7	Gamma-synuclein
Q9CZ44	NSFL1 cofactor p47
P16858	Glyceraldehyde-3-phosphate dehydrogenase
P17742	Peptidyl-prolyl cis-trans isomerase A
P16125	L-lactate dehydrogenase B chain
P06151	L-lactate dehydrogenase A chain
P40142	Transketolase
Q9DBF1	Alpha-aminoadipic semialdehyde dehydrogenase
Q8C0M9	Isoaspartyl peptidase/L-asparaginase
Q8C1B7	Septin-11
Q9Z2Q6	Septin-5
P61922	4-aminobutyrate aminotransferase, mitochondrial
Q9CZU6	Citrate synthase, mitochondrial
P26645	Myristoylated alanine-rich C-kinase substrate
O55131	Septin-7
P60710	Actin, cytoplasmic 1
P63260	Actin, cytoplasmic 2
Q9QXS6	Drebrin
P68369	Tubulin alpha-1A chain
P05213	Tubulin alpha-1B chain
P63242	Eukaryotic translation initiation factor 5A-1
Q9D3D9	ATP synthase subunit delta, mitochondrial
P30275	Creatine kinase U-type, mitochondrial
P09671	Superoxide dismutase [Mn], mitochondrial
Q99KI0	Aconitate hydratase, mitochondrial
Q61792	LIM and SH3 domain protein 1
Q8BGD9	Eukaryotic translation initiation factor 4B
Q9QYR6	Microtubule-associated protein 1A
Q9JJV2	Profilin-2
Q62048	Astrocytic phosphoprotein PEA-15
P14873	Microtubule-associated protein 1B
P63017	Heat shock cognate 71 kDa protein
P17879	Heat shock 70 kDa protein 1B
O08709	Peroxiredoxin-6
P35700	Peroxiredoxin-1
P02088	Hemoglobin subunit beta-1
P05063	Fructose-bisphosphate aldolase C
P56480	ATP synthase subunit beta, mitochondrial
O08599	Syntaxin-binding protein 1
P14094	Sodium/potassium-transporting ATPase subunit beta-1
Q9QXV0	ProSAAS
Q8BWF0	Succinate-semialdehyde dehydrogenase, mitochondrial
P60761	Neurogranin
Q9WTT4	V-type proton ATPase subunit G 2
P0C7L0	WAS/WASL-interacting protein family member 3
P63040	Complexin-1
P15532	Nucleoside diphosphate kinase A
Q01768	Nucleoside diphosphate kinase B
P62897	Cytochrome c, somatic
Q9R1T4	Septin-6
Q05816	Fatty acid-binding protein, epidermal
P58771	Tropomyosin alpha-1 chain
Q60829	Protein phosphatase 1 regulatory subunit 1B
P60840	Alpha-endosulfine
O55023	Inositol monophosphatase 1
Q6IRU5	Clathrin light chain B
P12961	Neuroendocrine protein 7B2
Q9WTX5	S-phase kinase-associated protein 1
P60335	Poly(rC)-binding protein 1
Q60631	Growth factor receptor-bound protein 2
O88342	WD repeat-containing protein 1
Q03265	ATP synthase subunit alpha, mitochondrial
Q9D8Y0	EF-hand domain-containing protein D2
P97450	ATP synthase-coupling factor 6, mitochondrial
Q8C1A5	Thimet oligopeptidase
Q8K4Z3	NAD(P)H-hydrate epimerase
P70349	Histidine triad nucleotide-binding protein 1
P63044	Vesicle-associated membrane protein 2
O88485	Cytoplasmic dynein 1 intermediate chain 1
P62500	TSC22 domain family protein 1
P15105	Glutamine synthetase
Q64433	10 kDa heat shock protein, mitochondrial
Q99LX0	Protein/nucleic acid deglycase DJ-1
P56812	Programmed cell death protein 5
P68037	Ubiquitin-conjugating enzyme E2 L3
P47738	Aldehyde dehydrogenase, mitochondrial
Q9Z0P4	Paralemmin-1
O08585	Clathrin light chain A
Q99PT1	Rho GDP-dissociation inhibitor 1
P99029	Peroxiredoxin-5, mitochondrial
P84086	Complexin-2
P12787	Cytochrome c oxidase subunit 5A, mitochondrial
Q9CQZ1	Heat shock factor-binding protein 1
P50516	V-type proton ATPase catalytic subunit A
P02802	Metallothionein-1
P20108	Thioredoxin-dependent peroxide reductase, mitochondrial
Q3UHJ0	AP2-associated protein kinase 1
P54227	Stathmin
P62322	U6 snRNA-associated Sm-like protein LSm5
P12960	Contactin-1
O35381	Acidic leucine-rich nuclear phosphoprotein 32 family member A
O35658	Complement component 1 Q subcomponent-binding protein, mitochondrial
Q9JHI5	Isovaleryl-CoA dehydrogenase, mitochondrial
Q9R111	Guanine deaminase
P02798	Metallothionein-2
Q9R0Y5	Adenylate kinase isoenzyme 1
P13595	Neural cell adhesion molecule 1
P47955	60S acidic ribosomal protein P1
Q60598	Src substrate cortactin
Q8K2B3	Succinate dehydrogenase [ubiquinone] flavoprotein subunit, mitochondrial
P63038	60 kDa heat shock protein, mitochondrial
Q9CR68	Cytochrome b-c1 complex subunit Rieske, mitochondrial
P70441	Na(+)/H(+) exchange regulatory cofactor NHE-RF1
Q8BHN3	Neutral alpha-glucosidase AB
P18872	Guanine nucleotide-binding protein G(o) subunit alpha
Q9DAK9	14 kDa phosphohistidine phosphatase
Q99J85	Neuronal pentraxin receptor
Q99JX3	Golgi reassembly-stacking protein 2
P62311	U6 snRNA-associated Sm-like protein LSm3
P00493	Hypoxanthine-guanine phosphoribosyltransferase
P61971	Nuclear transport factor 2
Q9CQA3	Succinate dehydrogenase [ubiquinone] iron-sulfur subunit, mitochondrial
P56375	Acylphosphatase-2
P46414	Cyclin-dependent kinase inhibitor 1B
Q9CQR2	40S ribosomal protein S21
P61979	Heterogeneous nuclear ribonucleoprotein K
Q62420	Endophilin-A1
Q9D1E6	Tubulin-folding cofactor B
Q91V12	Cytosolic acyl coenzyme A thioester hydrolase
P52503	NADH dehydrogenase [ubiquinone] iron-sulfur protein 6, mitochondrial
Q91VW3	SH3 domain-binding glutamic acid-rich-like protein 3
Q9D6J6	NADH dehydrogenase [ubiquinone] flavoprotein 2, mitochondrial
P56376	Acylphosphatase-1
O08788	Dynactin subunit 1
P62858	40S ribosomal protein S28
P31324	cAMP-dependent protein kinase type II-beta regulatory subunit
P29595	NEDD8
Q91WJ8	Far upstream element-binding protein 1
Q3UH66	Serine/threonine-protein kinase WNK2
P61164	Alpha-centractin
Q9CQJ6	Density-regulated protein
P34884	Macrophage migration inhibitory factor
P26883	Peptidyl-prolyl cis-trans isomerase FKBP1A
P54728	UV excision repair protein RAD23 homolog B
O88487	Cytoplasmic dynein 1 intermediate chain 2
Q9CZC8	Secernin-1
Q6IRU2	Tropomyosin alpha-4 chain
Q9D8B3	Charged multivesicular body protein 4b
P63011	Ras-related protein Rab-3A
P07901	Heat shock protein HSP 90-alpha
P48320	Glutamate decarboxylase 2
Q8CCT4	Transcription elongation factor A protein-like 5
P99027	60S acidic ribosomal protein P2
P14069	Protein S100-A6
Q6ZWY8	Thymosin beta-10
Q99KV1	DnaJ homolog subfamily B member 11
Q9JII6	Alcohol dehydrogenase [NADP(+)]
P10639	Thioredoxin
Q9CQI3	Glia maturation factor beta
Q78JW9	Ubiquitin domain-containing protein UBFD1
Q8VEM8	Phosphate carrier protein, mitochondrial
Q9D6R2	Isocitrate dehydrogenase [NAD] subunit alpha, mitochondrial
Q9QYC0	Alpha-adducin
Q02053	Ubiquitin-like modifier-activating enzyme 1
P10605	Cathepsin B
Q9WV92	Band 4.1-like protein 3
O35633	Vesicular inhibitory amino acid transporter
P62141	Serine/threonine-protein phosphatase PP1-beta catalytic subunit
P61087	Ubiquitin-conjugating enzyme E2 K
P61924	Coatomer subunit zeta-1
P61089	Ubiquitin-conjugating enzyme E2 N
P63054	Calmodulin regulator protein PCP4
Q9QZ06	Toll-interacting protein
Q61937	Nucleophosmin
Q9QYG0	Protein NDRG2
P47941	Crk-like protein
P53996	Cellular nucleic acid-binding protein
Q3UHX2	28 kDa heat- and acid-stable phosphoprotein
Q9CPV4	Glyoxalase domain-containing protein 4
P26443	Glutamate dehydrogenase 1, mitochondrial
Q61361	Brevican core protein
Q80SW1	S-adenosylhomocysteine hydrolase-like protein 1
Q9D8N0	Elongation factor 1-gamma
P83940	Elongin-C
Q8CHC4	Synaptojanin-1
P19783	Cytochrome c oxidase subunit 4 isoform 1, mitochondrial
Q9CWS0	N(G),N(G)-dimethylarginine dimethylaminohydrolase 1
P24472	Glutathione S-transferase A4
P48453	Serine/threonine-protein phosphatase 2B catalytic subunit beta isoform
Q8BVI4	Dihydropteridine reductase
Q99JY9	Actin-related protein 3
P35486	Pyruvate dehydrogenase E1 component subunit alpha, somatic form, mitochondrial
Q9R0P4	Small acidic protein
Q9Z172	Small ubiquitin-related modifier 3
Q91VR2	ATP synthase subunit gamma, mitochondrial
Q9JKC6	Cell cycle exit and neuronal differentiation protein 1
G5E829	Plasma membrane calcium-transporting ATPase 1
Q8JZP2	Synapsin-3
P16546	Spectrin alpha chain, non-erythrocytic 1
Q8BH95	Enoyl-CoA hydratase, mitochondrial
Q8BK30	NADH dehydrogenase [ubiquinone] flavoprotein 3, mitochondrial
Q8BFR5	Elongation factor Tu, mitochondrial
Q62426	Cystatin-B
P99028	Cytochrome b-c1 complex subunit 6, mitochondrial
Q62418	Drebrin-like protein
P09103	Protein disulfide-isomerase
P38647	Stress-70 protein, mitochondrial
Q64511	DNA topoisomerase 2-beta
Q6W8Q3	Purkinje cell protein 4-like protein 1
Q6P1F6	Serine/threonine-protein phosphatase 2A 55 kDa regulatory subunit B alpha isoform
Q9D593	V-type proton ATPase subunit E 2
O08795	Glucosidase 2 subunit beta
Q80YN3	Breast carcinoma-amplified sequence 1 homolog
Q9DCX2	ATP synthase subunit d, mitochondrial
P56391	Cytochrome c oxidase subunit 6B1
Q9DAR7	m7GpppX diphosphatase
Q8K3C3	Protein LZIC
O88737	Protein bassoon
P62814	V-type proton ATPase subunit B, brain isoform
O70439	Syntaxin-7
P84104	Serine/arginine-rich splicing factor 3
Q64332	Synapsin-2
Q9D172	ES1 protein homolog, mitochondrial
P04370	Myelin basic protein
Q9DB77	Cytochrome b-c1 complex subunit 2, mitochondrial
Q9JMH6	Thioredoxin reductase 1, cytoplasmic
P09411	Phosphoglycerate kinase 1
P23492	Purine nucleoside phosphorylase
P48962	ADP/ATP translocase 1
Q812A2	SLIT-ROBO Rho GTPase-activating protein 3
Q9CQK7	RWD domain-containing protein 1
P46460	Vesicle-fusing ATPase
Q99L13	3-hydroxyisobutyrate dehydrogenase, mitochondrial
P60202	Myelin proteolipid protein
P28663	Beta-soluble NSF attachment protein
P46097	Synaptotagmin-2
F6ZDS4	Nucleoprotein TPR
P28352	DNA-(apurinic or apyrimidinic site) lyase
Q64737	Trifunctional purine biosynthetic protein adenosine-3
P00405	Cytochrome c oxidase subunit 2
Q9JHW2	Omega-amidase NIT2
Q8C1A3	Methionine synthase reductase
Q9D051	Pyruvate dehydrogenase E1 component subunit beta, mitochondrial
P50396	Rab GDP dissociation inhibitor alpha
Q9DCG9	Multifunctional methyltransferase subunit TRM112-like protein
Q9DCW4	Electron transfer flavoprotein subunit beta
Q3V0Q1	Dynein heavy chain 12, axonemal
P35505	Fumarylacetoacetase
Q3UTH8	Rho guanine nucleotide exchange factor 9
P50247	Adenosylhomocysteinase
P60879	Synaptosomal-associated protein 25
Q8C9J3	Sperm flagellar protein 2
Q8R3V5	Endophilin-B2
P16330	2',3'-cyclic-nucleotide 3'-phosphodiesterase
Q8R4S0	Protein phosphatase 1 regulatory subunit 14C
Q2VPA6	Helicase POLQ-like
Q8BYC6	Serine/threonine-protein kinase TAO3
P57748	Matrix metalloproteinase-20
P62880	Guanine nucleotide-binding protein G(I)/G(S)/G(T) subunit beta-2
P62874	Guanine nucleotide-binding protein G(I)/G(S)/G(T) subunit beta-1
Q6ZWR6	Nesprin-1
Q91VR7	Microtubule-associated proteins 1A/1B light chain 3A
Q64512	Tyrosine-protein phosphatase non-receptor type 13
Q76MZ3	Serine/threonine-protein phosphatase 2A 65 kDa regulatory subunit A alpha isoform
Q58Y74	Taste receptor cell protein 1
P28738	Kinesin heavy chain isoform 5C
Q9R1P4	Proteasome subunit alpha type-1
Q9Z1T6	1-phosphatidylinositol 3-phosphate 5-kinase
P28656	Nucleosome assembly protein 1-like 1
Q640R3	Hepatocyte cell adhesion molecule
O35098	Dihydropyrimidinase-related protein 4
O08749	Dihydrolipoyl dehydrogenase, mitochondrial
Q03517	Secretogranin-2
Q9Z1K5	E3 ubiquitin-protein ligase ARIH1
O88569	Heterogeneous nuclear ribonucleoproteins A2/B1
Q01853	Transitional endoplasmic reticulum ATPase
Q99KB8	Hydroxyacylglutathione hydrolase, mitochondrial
P49710	Hematopoietic lineage cell-specific protein
Q6P7F1	MAGUK p55 subfamily member 4
Q62083	PRKCA-binding protein
A2AL36	Centriolin
Q3U3Q1	Serine/threonine-protein kinase ULK3
O08966	Solute carrier family 22 member 1
P49452	Centromere protein C
Q9CQM5	Thioredoxin domain-containing protein 17
P61458	Pterin-4-alpha-carbinolamine dehydratase
Q9CWH5	tRNA (guanine(10)-N2)-methyltransferase homolog
P62627	Dynein light chain roadblock-type 1
Q80TY4	Suppression of tumorigenicity 18 protein
Q3UZZ6	Sulfotransferase 1 family member D1
Q9R0L6	Pericentriolar material 1 protein
Q810U4	Neuronal cell adhesion molecule
P48428	Tubulin-specific chaperone A
Q3TLH4	Protein PRRC2C
P84084	ADP-ribosylation factor 5
A4Q9E8	Tubulin polyglutamylase TTLL6
Q8R1G2	Carboxymethylenebutenolidase homolog
P24549	Retinal dehydrogenase 1
Q80X71	Transmembrane protein 106B
Q9Z2S7	TSC22 domain family protein 3
Q9Z0S5	Claudin-15
A3KGF7	1-phosphatidylinositol 4,5-bisphosphate phosphodiesterase beta-2
Q04997	Inhibin alpha chain
Q6P8I4	PEST proteolytic signal-containing nuclear protein
Q8VIJ6	Splicing factor, proline- and glutamine-rich
O88543	COP9 signalosome complex subunit 3
E5FYH1	Protein TOPAZ1
Q9CR00	26S proteasome non-ATPase regulatory subunit 9
P40201	Chromodomain-helicase-DNA-binding protein 1
Q9D1A2	Cytosolic non-specific dipeptidase
P80316	T-complex protein 1 subunit epsilon
Q3U1J4	DNA damage-binding protein 1
Q9D662	Protein transport protein Sec23B
Q8C7R4	Ubiquitin-like modifier-activating enzyme 6
E9Q1U1	Coiled-coil domain-containing protein 171
P63005	Platelet-activating factor acetylhydrolase IB subunit alpha
F2Z461	E3 ISG15--protein ligase Herc6
P04187	Granzyme B(G,H)
P62962	Profilin-1
Q5RJH6	Protein SMG7
B2RRE4	Zinc finger protein 518B
Q9JIE3	Otoraplin
Q8BWM0	Prostaglandin E synthase 2
Q9R1Q8	Transgelin-3
Q30D77	Collagen alpha-1(XXIV) chain
Q8K448	ATP-binding cassette sub-family A member 5
P60487	Pyridoxal phosphate phosphatase
Q3UZZ4	Olfactomedin-4
Q8BKC5	Importin-5
Q9D4G9	RecQ-mediated genome instability protein 1
Q7TMB8	Cytoplasmic FMR1-interacting protein 1
Q62209	Synaptonemal complex protein 1
Q9D7S9	Charged multivesicular body protein 5
Q9Z1D1	Eukaryotic translation initiation factor 3 subunit G
O70145	Neutrophil cytosol factor 2
Q6ZPL9	ATP-dependent RNA helicase DDX55
Q9R233	Tapasin
Q62296	Transcriptional enhancer factor TEF-3
O70481	E3 ubiquitin-protein ligase UBR1
Q9D6J1	Ceramide synthase 4
Q9DD18	D-aminoacyl-tRNA deacylase 1
Q9ES17	Interleukin-21
P16014	Secretogranin-1
Q8BKX6	Serine/threonine-protein kinase SMG1
Q8C102	Polypeptide N-acetylgalactosaminyltransferase 5
Q8R0A7	Uncharacterized protein KIAA0513
Q3U3V8	X-ray radiation resistance-associated protein 1
Q5PRE5	Proline and serine-rich protein 1
Q9ERT9	Protein phosphatase 1 regulatory subunit 1A
Q5U4C1	G-protein coupled receptor-associated sorting protein 1
Q3UQS2	Leucine-rich single-pass membrane protein 1
Q9CR42	Ankyrin repeat domain-containing protein 1
Q91ZD4	Vang-like protein 2
P55264	Adenosine kinase
Q6ZWQ0	Nesprin-2
Q9D8U8	Sorting nexin-5
P54276	DNA mismatch repair protein Msh6
Q8VHE6	Dynein heavy chain 5, axonemal
Q9CQE6	Histone chaperone ASF1A
Q9WTL0	Beta-defensin 3
P39053	Dynamin-1
Q704Y3	Transient receptor potential cation channel subfamily V member 1
P47758	Signal recognition particle receptor subunit beta
P06800	Receptor-type tyrosine-protein phosphatase C
Q61316	Heat shock 70 kDa protein 4
Q924N9	Serine protease 28
P08752	Guanine nucleotide-binding protein G(i) subunit alpha-2
Q8CHH9	Septin-8
O88643	Serine/threonine-protein kinase PAK 1
P21300	Aldose reductase-related protein 1
P01942	Hemoglobin subunit alpha
P48302	Endothelin receptor type B
Q04750	DNA topoisomerase 1
Q6P9K9	Neurexin-3
Q8BYI9	Tenascin-R
Q9CQF4	Uncharacterized protein C6orf203 homolog
P53395	Lipoamide acyltransferase component of branched-chain alpha-keto acid dehydrogenase complex, mitochondrial
Q61599	Rho GDP-dissociation inhibitor 2
Q8CAK3	Repressor of yield of DENV protein homolog
Q6ZPK7	Lateral signaling target protein 2 homolog
Q9ES34	Ubiquitin-protein ligase E3B
O35066	Kinesin-like protein KIF3C
Q6ZQI3	Malectin
Q7TSZ8	Nucleus accumbens-associated protein 1
Q99MY8	Histone-lysine N-methyltransferase ASH1L
Q9CS72	Filamin-A-interacting protein 1
Q80T79	CUB and sushi domain-containing protein 3
Q9ER99	Regulatory solute carrier protein family 1 member 1
P17125	Transforming growth factor beta-3
E9Q414	Apolipoprotein B-100
B2RX12	Canalicular multispecific organic anion transporter 2
Q4KMM3	Oxidation resistance protein 1
Q5QD13	Trace amine-associated receptor 6
O35450	FK506-binding protein-like
Q80XI1	F-box only protein 34
Q8K3P0	Short-chain dehydrogenase/reductase family 9C member 7
Q66JT5	Tubulin polyglutamylase complex subunit 2
A2ARZ3	Fibrous sheath-interacting protein 2
Q69ZC8	GPALPP motifs-containing protein 1
Q6DFV5	Probable helicase with zinc finger domain
Q6ZQK0	Condensin-2 complex subunit D3
Q8K4Q8	Collectin-12
Q99PT9	Kinesin-like protein KIF19
P30730	Lutropin-choriogonadotropic hormone receptor
Q61315	Adenomatous polyposis coli protein
Q8BZ25	Ankyrin repeat and protein kinase domain-containing protein 1
Q4VA55	PWWP domain-containing protein MUM1L1
Q8R1B0	SH3 and cysteine-rich domain-containing protein 2
P97789	5'-3' exoribonuclease 1
A2ALU4	Protein Shroom2
Q3TQI7	Telomere length and silencing protein 1 homolog

## Sheet: explanatory
Table S1: Lists of SNO proteins in the different groups following treatment and after recovery.
