# Supplementary material for: Low Doses of Arsenic in a Mouse Model of Human Exposure and in Neuronal Culture Lead to S-Nitrosylation of Synaptic Proteins and Apoptosis via Nitric Oxide
Source: Int J Mol Sci. 2020 May 31;21(11):3948. doi: 10.3390/ijms21113948 (PMC7312481; doi:10.3390/ijms21113948)
Supplement: Supplementary file 1 [file ijms-21-03948-s001.zip › Supp Info/Supp-Table-3-revised.xlsx]

## Sheet: List of proteins
Supplementary Table 3	List of SNO proteins of the 35 proteins that are common between SA 0.1 ppm and 1 ppm groups.
Acceion ID		Protein Name
Q62188		Dihydropyrimidinase-related protein 3
P35700		Peroxiredoxin-1
O08539		Myc box-dependent-interacting protein 1
Q9D172		ES1 protein homolog, mitochondrial
P63011		Ras-related protein Rab-3A
Q62420		Endophilin-A1
Q9Z2Q6		Septin-5
O55023		Inositol monophosphatase 1
P26883		Peptidyl-prolyl cis-trans isomerase FKBP1A
Q921M7		Protein FAM49B
Q9EPJ9		ADP-ribosylation factor GTPase-activating protein 1
P68404		Protein kinase C beta type
Q61792		LIM and SH3 domain protein 1
Q8QZT1		Acetyl-CoA acetyltransferase, mitochondrial
P17427		AP-2 complex subunit alpha-2
Q8K0S0		Phytanoyl-CoA hydroxylase-interacting protein
Q05816		Fatty acid-binding protein, epidermal
Q8BYI9		Tenascin-R
Q99LD8		N(G),N(G)-dimethylarginine dimethylaminohydrolase 2
Q9DBG3		AP-2 complex subunit beta
Q91VW3		SH3 domain-binding glutamic acid-rich-like protein 3
Q8BMF4		Dihydrolipoyllysine-residue acetyltransferase component of pyruvate dehydrogenase complex, mitochondrial
Q8C1B7		Septin-11
O35129		Prohibitin-2
Q8K1M6		Dynamin-1-like protein
Q9DCB4		cAMP-regulated phosphoprotein 21
Q9DCL9		Multifunctional protein ADE2
O08585		Clathrin light chain A
P97807		Fumarate hydratase, mitochondrial
Q3U3E2		Protein FAM117B
Q8K021		Secretory carrier-associated membrane protein 1
P51863		V-type proton ATPase subunit d 1
P63318		Protein kinase C gamma type
Q8BVQ5		Protein phosphatase methylesterase 1
Q02053		Ubiquitin-like modifier-activating enzyme 1

## Sheet: Terms and associated proteins
Supplementary Table 3	List of GO analysis of the 35 proteins that are common between SA 0.1 ppm and 1 ppm groups.
Enrichment by GO Processes
#	Processes	Total	p-value	FDR
1	low-density lipoprotein particle receptor catabolic process	15	2.76857e-11	6.11022e-08
2	low-density lipoprotein receptor particle metabolic process	17	5.69123e-11	6.28027e-08
3	synaptic vesicle recycling	94	1.73675e-10	1.27767e-07
4	regulation of synaptic vesicle exocytosis	164	2.32324e-10	1.28185e-07
5	regulation of synaptic vesicle transport	170	3.09434e-10	1.36584e-07
6	presynaptic modulation of chemical synaptic transmission	24	3.87644e-10	1.42588e-07
7	regulation of vesicle-mediated transport	925	1.50484e-09	4.74454e-07
8	regulation of neurotransmitter secretion	215	1.99007e-09	4.78532e-07
9	receptor catabolic process	33	2.14127e-09	4.78532e-07
10	regulation of synaptic vesicle cycle	220	2.38507e-09	4.78532e-07
11	synaptic vesicle cycle	220	2.38507e-09	4.78532e-07
12	vesicle-mediated transport in synapse	232	3.62086e-09	6.1699e-07
13	regulation of calcium ion-dependent exocytosis	233	3.74519e-09	6.1699e-07
14	clathrin-dependent endocytosis	37	3.91385e-09	6.1699e-07
15	low-density lipoprotein particle clearance	46	1.21754e-08	1.78216e-06
16	regulation of neurotransmitter transport	273	1.292e-08	1.78216e-06
17	histone H3-T6 phosphorylation	4	1.65166e-08	2.14425e-06
18	regulation of neurotransmitter levels	595	3.14777e-08	3.85952e-06
19	regulation of regulated secretory pathway	312	3.63825e-08	4.22612e-06
20	regulation of endocytosis	450	3.89277e-08	4.29567e-06
21	positive regulation of mismatch repair	5	4.12444e-08	4.33459e-06
22	plasma lipoprotein particle clearance	69	9.71028e-08	9.74117e-06
23	positive regulation of exocytosis	139	1.02898e-07	9.87375e-06
24	vesicle-mediated transport	2493	1.28543e-07	1.18206e-05
25	regulation of mismatch repair	7	1.44026e-07	1.22733e-05
26	protein transport	1899	1.44588e-07	1.22733e-05
27	presynaptic endocytosis	77	1.69078e-07	1.3327e-05
28	synaptic vesicle endocytosis	77	1.69078e-07	1.3327e-05
29	peptide transport	1938	1.88604e-07	1.43534e-05
30	regulation of exocytosis	398	2.35053e-07	1.68431e-05
31	amide transport	1972	2.36582e-07	1.68431e-05
32	regulation of trans-synaptic signaling	752	2.77904e-07	1.91667e-05
33	establishment of protein localization	2019	3.21232e-07	2.14836e-05
34	histone-threonine phosphorylation	10	4.92113e-07	3.09834e-05
35	positive regulation of B cell receptor signaling pathway	10	4.92113e-07	3.09834e-05

## Sheet: explanatory
Table S3: List of SNO proteins and GO analysis of the 35 proteins that are common between SA 0.1 ppm and 1 ppm groups.
