# Supplementary material for: Low Doses of Arsenic in a Mouse Model of Human Exposure and in Neuronal Culture Lead to S-Nitrosylation of Synaptic Proteins and Apoptosis via Nitric Oxide
Source: Int J Mol Sci. 2020 May 31;21(11):3948. doi: 10.3390/ijms21113948 (PMC7312481; doi:10.3390/ijms21113948)
Supplement: Supplementary file 1 [file ijms-21-03948-s001.zip › Supp Info/Supp-Table-4-revised.xlsx]

## Sheet: Arsenic_0.1 ppm
Supplementary Table 4	GO analysis of the exclusively proteins following recovery and treatment of 0.1 ppm
	Recovery_Low							Treatment_Low .
	1.GO Biological Process							1.GO Biological Process
Proteins	#	Processes	Total	pValue	Min FDR		Proteins	#	Processes	Total	pValue	Min FDR
Q7TMM9	1	energy derivation by oxidation of organic compounds	344	2.03467e-22	8.79185e-19		P21550	1	non-canonical Wnt signaling pathway	194	1.25207e-17	6.73115e-14
P68372	2	generation of precursor metabolites and energy	588	3.31268e-22	8.79185e-19		P68033	2	regulation of receptor-mediated endocytosis	177	2.75682e-17	7.41034e-14
P62737	3	cellular process	19110	8.71877e-21	1.54264e-17		P11404	3	regulated exocytosis	917	7.52713e-17	1.32268e-13
Q62048	4	establishment of localization in cell	2437	5.01284e-20	6.65204e-17		Q7TQI3	4	regulation of vesicle-mediated transport	926	1.05648e-16	1.32268e-13
Q8BGD9	5	establishment of localization	5975	1.59943e-19	1.69796e-16		P00920	5	nervous system development	3576	1.23017e-16	1.32268e-13
P63040	6	transport	5808	7.10056e-19	6.28163e-16		P48453	6	cell-cell signaling	1617	6.84548e-16	5.64259e-13
P84086	7	cellular localization	3228	9.98412e-19	7.57082e-16		Q9QUM9	7	regulation of endocytosis	357	7.34713e-16	5.64259e-13
Q9CZ44	8	organelle organization	4483	1.24391e-18	8.25338e-16		Q9R0K7	8	regulation of transport	2880	2.05451e-15	1.38063e-12
Q3UHJ0	9	localization	7385	7.27583e-17	4.29112e-14		P84078	9	positive regulation of transport	1674	2.87031e-15	1.71453e-12
Q8CCT4	10	phosphorus metabolic process	2804	1.10497e-16	5.86517e-14		P49722	10	exocytosis	1023	3.20028e-15	1.72047e-12
Q99LD4	11	phosphate-containing compound metabolic process	2770	1.66268e-16	8.0232e-14		P08228	11	phosphate-containing compound metabolic process	2770	1.20204e-14	5.87467e-12
Q9JLJ2	12	cellular component organization	7494	3.25242e-16	1.43865e-13		P61027	12	regulation of cellular component organization	3500	1.47397e-14	6.6034e-12
P68037	13	cellular component organization or biogenesis	7723	2.66192e-15	1.08688e-12		P35279	13	phosphorus metabolic process	2804	2.20037e-14	9.09939e-12
O08788	14	regulation of organelle organization	1794	3.08205e-15	1.16854e-12		P51174	14	neurogenesis	2565	4.23875e-14	1.62768e-11
P62500	15	oxidation-reduction process	1283	7.41064e-15	2.62238e-12		Q9R1P0	15	regulation of organelle organization	1794	1.85348e-13	6.64286e-11
Q9R1T4	16	intracellular transport	1976	8.3145e-15	2.75834e-12		P56564	16	regulation of cellular localization	1443	2.24451e-13	7.54154e-11
Q9QXV0	17	cellular component assembly	3588	1.17368e-14	3.66465e-12		Q9R1P3	17	export from cell	1397	2.99742e-13	9.47889e-11
Q8K4Z3	18	phosphorylation	1704	4.21944e-14	1.24427e-11		P01831	18	granulocyte activation	644	5.63382e-13	1.68263e-10
O88737	19	regulation of cellular component organization	3500	5.21173e-14	1.45599e-11		Q921M7	19	secretion by cell	1335	1.11447e-12	3.10879e-10
P46414	20	organelle localization	780	7.13188e-14	1.8928e-11		P63248	20	Wnt signaling pathway, planar cell polarity pathway	127	1.15654e-12	3.10879e-10
Q6ZWY8	21	regulation of biological quality	5706	1.29618e-13	3.23493e-11		Q9EPJ9	21	neutrophil degranulation	625	1.56289e-12	4.00099e-10
Q5EBJ4	22	regulation of transport	2880	1.34078e-13	3.23493e-11		Q9CPU0	22	regulation of trans-synaptic signaling	769	1.82316e-12	4.26651e-10
Q8BH95	23	regulation of localization	4009	2.79141e-13	6.44209e-11		Q63810	23	neutrophil activation involved in immune response	629	1.82816e-12	4.26651e-10
Q08331	24	cellular component biogenesis	3862	4.60907e-13	1.01937e-10		Q8BG39	24	cell activation	1594	1.90469e-12	4.26651e-10
Q9D051	25	regulation of protein localization	1627	7.71512e-13	1.63808e-10		Q8CHP8	25	response to abiotic stimulus	2051	2.58525e-12	5.5428e-10
Q03517	26	regulation of cellular localization	1443	8.37603e-13	1.71e-10		Q8CGA0	26	neutrophil activation	639	2.69097e-12	5.5428e-10
Q80YN3	27	ATP metabolic process	275	1.22394e-12	2.40618e-10		P68404	27	myeloid cell activation involved in immune response	686	2.78377e-12	5.5428e-10
Q9QXS6	28	response to organic substance	4922	1.53826e-12	2.91609e-10		O55234	28	neutrophil mediated immunity	643	3.13439e-12	6.01804e-10
Q8BHN3	29	vesicle-mediated transport	2544	2.50137e-12	4.57836e-10		Q78YZ6	29	myeloid leukocyte activation	797	4.67484e-12	8.48216e-10
P80316	30	neurotransmitter secretion	169	6.4616e-12	1.10639e-09		P50518	30	secretion	1514	4.73335e-12	8.48216e-10
O35381	31	signal release from synapse	169	6.4616e-12	1.10639e-09		Q9CQ69	31	phosphorylation	1704	5.37829e-12	9.32699e-10
Q9CQ92	32	energy reserve metabolic process	127	7.41924e-12	1.23067e-09		Q9WV80	32	leukocyte degranulation	659	5.7028e-12	9.58071e-10
Q9CY58	33	regulation of cytoskeleton organization	759	1.31888e-11	2.0349e-09		P62878	33	protein localization	2876	7.81945e-12	1.27386e-09
P47757	34	cellular respiration	226	1.3388e-11	2.0349e-09		P51880	34	central nervous system development	1665	8.74014e-12	1.35374e-09
P35486	35	cellular response to organonitrogen compound	1180	1.34178e-11	2.0349e-09		Q6PER3	35	modulation of chemical synaptic transmission	767	8.81342e-12	1.35374e-09
P51881	36	synaptic vesicle cycle	205	1.9604e-11	2.8905e-09		Q62318	36	trans-synaptic signaling	673	9.48714e-12	1.41675e-09
Q6ZWR4	37	establishment of organelle localization	515	2.65237e-11	3.80508e-09		Q8R191	37	regulation of biological quality	5706	9.83407e-12	1.42886e-09
P61759	38	membrane organization	1212	3.29634e-11	4.52465e-09		Q9CWH6	38	establishment of localization	5975	1.03436e-11	1.46334e-09
Q9D1E6	39	export from cell	1397	3.32444e-11	4.52465e-09		P28798	39	Fc-epsilon receptor signaling pathway	268	1.0894e-11	1.5017e-09
Q9DAR7	40	cytoskeleton organization	1499	3.9538e-11	5.2307e-09		Q8C1A5	40	synaptic signaling	730	1.30803e-11	1.75799e-09
P47955	41	response to endogenous stimulus	2695	4.04029e-11	5.2307e-09		Q8BGT8	41	generation of neurons	2417	1.42885e-11	1.87353e-09
Q9QZX7	42	cellular response to endogenous stimulus	2108	4.53755e-11	5.43254e-09		Q62442	42	regulation of establishment of planar polarity	151	1.465e-11	1.8752e-09
Q9WV60	43	regulation of anatomical structure size	834	4.57477e-11	5.43254e-09		P17427	43	membrane organization	1212	1.528e-11	1.91036e-09
Q9D0F9	44	regulation of cellular protein localization	834	4.57477e-11	5.43254e-09		P63213	44	myeloid leukocyte mediated immunity	688	1.61304e-11	1.97084e-09
Q80SW1	45	cellular response to nitrogen compound	1270	4.60558e-11	5.43254e-09		P10852	45	cellular component organization	7494	1.71236e-11	2.04569e-09
P62823	46	vesicle-mediated transport in synapse	217	5.2894e-11	6.10351e-09		Q6ZPJ3	46	cellular localization	3228	1.80591e-11	2.08385e-09
P62821	47	cellular metabolic process	9710	6.11983e-11	6.81096e-09		P07310	47	macromolecule localization	3304	1.82182e-11	2.08385e-09
Q9D8B3	48	regulation of establishment of protein localization	1235	6.15912e-11	6.81096e-09		Q64288	48	cell activation involved in immune response	845	2.13675e-11	2.37735e-09
P84091	49	secretion by cell	1335	7.473e-11	8.09524e-09		Q8R4S0	49	positive regulation of cellular component organization	1773	2.16685e-11	2.37735e-09
Q6IRU5	50	cellular response to organic substance	3822	1.44833e-10	1.53754e-08		Q9QZ06	50	cell surface receptor signaling pathway involved in cell-cell signaling	650	2.2442e-11	2.41297e-09
Q9DC07							Q8K0S0
Q9CR51							Q9Z140
P56375							O70161
P12787							Q9D8U8
Q99JY9							Q3ULJ0
P39053							P43274
P09405							O35127
Q8CAY6							Q8VBY2
Q60864							Q810U3
Q8BJH1							P28658
Q6R0H7							P46096
P60840							P63046
P85094							P35282
O88485							Q8BYI9
Q8BK30							Q9D6M3
P97450							Q9CWZ7
Q9CQZ1							O88696
Q91VR2							Q9WUA3
O35526							Q3TDN2
Q62418							P62761
P84084							O70252
O88643							P36916
P97461							Q8C078
Q06138							P63085
Q8R1G2							Q62084
Q9Z1P6							Q99KB8
P63216							P20444
Q8C419							Q99LC3
Q78JW9							A2ALS5
P54728							Q80TL0
O35927							Q80XI4
Q62523							Q6KCD5
O88487							Q6PGB6
P48320							Q641P0
Q8CI61							P97784
Q924S8							P48771
P23492							P97825
O08795							Q64331
D3YVF0							P62322
Q9Z268							Q8R5M8
Q62426							Q8BMF4
Q9CQM5							Q00897
Q9JKW0							O55091
Q6P069							Q99LH1
Q99L13							P0C6F1
Q9ERT9							P60843
Q99JX3							Q8R317
Q91W50							Q8R3V5
Q9D061							Q8CGC4
Q9JI46							Q99MN1
Q8R1H0							P23116
P61164							P06797
Q9JHI5							Q7SIG6
Q9JI18							O70493
Q9CR00							Q9Z2U1
Q61425							O88543
P83940							Q8VDQ8
Q62443							P21107
P19536							Q8C0X0
Q8VD37							Q8BGQ7
Q9D8N0							Q64487
Q61316							Q922D4
P80317							P63001
Q91Z53							Q922J3
P58281							Q9WTK5
P09103							Q9Z2Y8
Q9DCL8							Q9CRD4
Q61699							O35083
P60335							P62962
P61161							Q9CQF6
P62141							P49586
P56376							P47857
P51859							E9Q8I9
Q3UVR3							P51150
Q64105							Q3UM45
Q8BH59							Q9JJU8
Q9JLZ3							Q8BXN7
Q7TNC4							Q9DCL9
P35278							Q9CQX2
P50580							Q91ZX7
Q8CHT0							P11798
P97355							Q99P72
P56812							Q9WU01
Q8C0E2							Q9DBU0
O88844							Q9D6Y7
Q80UG5							Q9QWT9
Q9QYB1							P16546
Q9ESK9							Q810U4
P61202							P55066
P26339							Q5RJH6
Q7M6Y6							Q91YL2
Q3UHX2							Q9JKK7
Q8R1Q8							Q8CCP0
P27659							Q9D6Y9
Q8VE95							Q3U3E2
Q80TK0							Q9CUU3
P70441							Q61838
P62858							Q8K021
Q8K596							Q9CQI6
Q9CR68							P51863
Q8VEM8							P70295
Q8BFU3							Q3UJK4
Q9CWU4							O35295
Q9CPP6							Q8VCI5
Q99MN9							Q3U1J4
Q9WUM5							Q01098
Q64010							Q0EEE2
Q9QVN7							P70195
P50153							Q9D2G2
Q4KML4							Q9D1M0
Q60902							A2RSQ0
P08003							P63318
Q9CVB6							P43277
P00405							P14231
Q6P9K8							P29699
Q8BQM8							P29758
Q9Z1B3							Q8BVQ5
P61264							Q3UA37
Q9Z1G4							Q62504
P24472							O09131
Q91XU0							Q9DAI4
P48722							Q64434
P84075							P39054
Q91Z38							Q8VE73
P47753							Q9D2N4
E9Q4Z2							Q64669
Q5DQR4							P36368
P70445							Q07139
Q60597							Q80Z24
Q9CZ13							Q8BWQ6
Q8R3P6							Q8C804
Q9QWY8							Q8VHE6
Q8JZP2							Q9QUN5
Q9QXJ1							Q9WUK2
F8VPU2							Q80UN9
P60879							P55041
P52194							Q8VBZ3
Q9JMG7							Q99JV5
Q64442							Q91W97
A2A870							Q91Z58
Q8C9J3							O08852
P10518							Q9EP64
Q0PHV7							P56479
Q9D593							Q9ER41
E9Q4F7							Q5HZJ0
Q99J45							Q8BZ25
Q9CPQ1
Q9CRB6
A2ARZ3
Q8C0P7
P70404
Q8BH61
P35803
Q8BPU7
P41241
Q3UHD1
Q7TM99
Q80W93
Q5S003
O54824
P31938
P49443
O08901
Q9D1A2
P47809
Q02248
O35643
Q09199
Q9EQQ0
Q3TYX2
Q9DB16
P14069
P0DP43
Q6NXK5
B1AY10
Q5RKR3
Q04750
Q8K467
O35465
P62196
P17710
Q9D6J6
Q9R0P5
Q8K2K6
Q6ZWQ0
Q3U3C9
Q91YQ1
Q61081
Q9Z2A0
P41971
Q3KNY0
P97765
Q8C1M2
Q9D513
Q8VED9
Q62120
Q91YR1
Q61033
Q3TCX3
Q6KAQ7
Q9D0L8
P0C5E4
Q9QUH0
P30545
Q9CS72
Q91WD5
Q3UM83
Q8CHC4
Q30D77
Q8CFG0
P14824
Q8R3K3
Q99M80
P70389
Q8BG05
O70589
Q5SWU9
Q6PZE0
Q8BSK8
Q2YFS1
Q921H9
Q9DB20
Q3TQI7
Q9CR29
Q8CAA7
Q6ZQF7
Q8BH50
Q03402
Q3UZZ6
Q5XF90
Q8BYI6
Q9WU28
D3Z4R1

## Sheet: Arsenic_1ppm
Supplementary Table 4	GO analysis of the exclusively proteins following recovery and treatment of 1 ppm
	Recovery_High							Treatment_High
R.Proteins	1.Biological Process according to MetaCore Database						T.Proteins	1.Biological Processes According to MetaCore Database .
	#	Processes	Total	pValue	Min FDR				Processes	Total	pValue	Min FDR
O08553	1	cellular component organization	7494	3.27744e-32	2.11886e-28		Q8CGK7	1	localization	7385	2.41271e-19	6.73115e-14
P97427	2	cellular component organization or biogenesis	7723	5.50059e-30	1.77807e-26		P45591	2	establishment of localization	5975	1.11646e-18	7.41034e-14
P17182	3	ATP metabolic process	275	2.05821e-27	4.43544e-24		P61205	3	transport	5808	2.42693e-18	1.32268e-13
P08249	4	cellular localization	3228	3.24306e-27	5.24159e-24		Q91V41	4	response to oxygen levels	774	1.0686e-13	1.32268e-13
P52480	5	localization	7385	6.78782e-27	8.77665e-24		P17710	5	organic substance transport	2870	3.65387e-13	1.32268e-13
Q9CWF2	6	transport	5808	1.91818e-26	2.06684e-23		Q6Q477	6	regulation of defense response to virus by virus	52	4.29513e-13	5.64259e-13
Q7TMM9	7	establishment of localization	5975	3.36274e-26	2.98599e-23		Q8K0T0	7	nitrogen compound transport	2402	1.38481e-12	5.64259e-13
P68372	8	cellular component assembly	3588	3.69496e-26	2.98599e-23		P50518	8	exocytosis	1023	1.39813e-12	1.38063e-12
P99024	9	nervous system development	3576	8.50662e-26	6.11059e-23		Q921M7	9	cellular process	19110	2.46171e-12	1.71453e-12
Q9D6F9	10	establishment of localization in cell	2437	1.56701e-25	1.01307e-22		P17427	10	transmembrane receptor protein tyrosine kinase signaling pathway	679	8.22942e-12	1.72047e-12
Q9ERD7	11	response to oxygen-containing compound	2931	2.01661e-25	1.18522e-22		Q8K021	11	neutrophil mediated immunity	643	1.00562e-11	5.87467e-12
Q9CQV8	12	organelle organization	4483	4.49589e-25	2.42216e-22		P51863	12	establishment of protein localization	2106	1.19342e-11	6.6034e-12
P68510	13	plasma membrane bounded cell projection organization	1620	1.39526e-23	6.93874e-21		O08539	13	export from cell	1397	1.27168e-11	9.09939e-12
P68254	14	cellular component biogenesis	3862	2.28748e-23	1.05633e-20		Q9DBG3	14	amide transport	2057	1.4098e-11	1.62768e-11
Q6PIC6	15	regulation of biological quality	5706	2.64631e-23	1.14056e-20		Q8BJI1	15	secretion	1514	1.71249e-11	6.64286e-11
Q6PIE5	16	response to organic substance	4922	8.19255e-23	3.3103e-20		Q8K183	16	macromolecule localization	3304	2.03774e-11	7.54154e-11
P06837	17	cell projection organization	1681	1.77449e-22	6.7483e-20		P63030	17	peptide transport	2020	2.10324e-11	9.47889e-11
Q9D0K2	18	cellular process	19110	2.28635e-22	8.21179e-20		P62743	18	neutrophil degranulation	625	2.47556e-11	1.68263e-10
O70251	19	response to drug	1982	4.98965e-22	1.69779e-19		Q7TPQ3	19	protein localization	2876	2.72854e-11	3.10879e-10
Q9DBJ1	20	membrane organization	1212	1.12637e-21	3.64098e-19		O09198	20	protein transport	1978	2.83731e-11	3.10879e-10
Q04447	21	cellular response to chemical stimulus	4575	2.45437e-21	7.39571e-19		Q9WUM5	21	neutrophil activation involved in immune response	629	2.89479e-11	4.00099e-10
Q9Z0F7	22	brain development	1291	2.55457e-21	7.39571e-19		A2ASS6	22	secretion by cell	1335	3.49768e-11	4.26651e-10
Q9CZ44	23	vesicle-mediated transport	2544	2.63111e-21	7.39571e-19		Q8R191	23	neutrophil activation	639	4.25664e-11	4.26651e-10
P16858	24	regulation of localization	4009	2.76596e-21	7.45081e-19		Q9DCL9	24	granulocyte activation	644	5.14668e-11	4.26651e-10
P17742	25	regulation of organelle organization	1794	1.41808e-20	3.54216e-18		Q8CI94	25	myeloid leukocyte mediated immunity	688	5.5153e-11	5.5428e-10
P16125	26	head development	1361	1.42454e-20	3.54216e-18		P14231	26	leukocyte degranulation	659	8.99519e-11	5.5428e-10
P06151	27	response to chemical	7076	2.14895e-20	5.14554e-18		O70435	27	response to decreased oxygen levels	663	1.04103e-10	5.5428e-10
P40142	28	organelle localization	780	2.34278e-20	5.40931e-18		Q9CR51	28	cellular response to organic substance	3822	1.1302e-10	6.01804e-10
Q9DBF1	29	cellular response to oxygen-containing compound	1985	2.43355e-20	5.42514e-18		Q99J99	29	vesicle-mediated transport	2544	1.46965e-10	8.48216e-10
Q8C0M9	30	organic substance catabolic process	2256	4.14859e-20	8.65795e-18		P00158	30	cellular component organization	7494	1.65675e-10	8.48216e-10
P61922	31	substantia nigra development	85	4.15153e-20	8.65795e-18		D3Z7P3	31	response to hypoxia	639	2.03312e-10	9.32699e-10
O55131	32	generation of precursor metabolites and energy	588	5.94342e-20	1.20076e-17		Q8BVQ5	32	response to endogenous stimulus	2695	2.27058e-10	9.58071e-10
P60710	33	export from cell	1397	6.62821e-20	1.26195e-17		Q9CRB6	33	myeloid cell activation involved in immune response	686	2.35958e-10	1.27386e-09
P63260	34	regulation of cellular component organization	3500	6.6367e-20	1.26195e-17		P19253	34	regulated exocytosis	917	2.69182e-10	1.35374e-09
Q9QXS6	35	central nervous system development	1665	7.06219e-20	1.30449e-17		Q8BGN8	35	enzyme linked receptor protein signaling pathway	1017	3.00577e-10	1.35374e-09
P05213	36	catabolic process	2667	1.04338e-19	1.87374e-17		Q8K0S0	36	response to abiotic stimulus	2051	3.39949e-10	1.41675e-09
P63242	37	regulation of cellular localization	1443	4.36627e-19	7.62917e-17		Q9D2G2	37	central nervous system development	1665	4.55879e-10	1.42886e-09
Q9D3D9	38	protein-containing complex subunit organization	2634	1.14889e-18	1.95462e-16		Q99JY8	38	response to stimulus	12224	5.72125e-10	1.46334e-09
Q99KI0	39	response to hormone	1834	2.46916e-18	4.09312e-16		Q0VBF8	39	cellular component organization or biogenesis	7723	6.97289e-10	1.5017e-09
Q8BGD9	40	regulation of transport	2880	4.13982e-18	6.69098e-16		P70404	40	cellular response to endogenous stimulus	2108	9.36683e-10	1.75799e-09
Q62048	41	response to endogenous stimulus	2695	6.17969e-18	9.74431e-16		O35643	41	response to organic substance	4922	1.11079e-09	1.87353e-09
P14873	42	secretion	1514	6.80945e-18	1.04817e-15		Q8BMF4	42	ribose phosphate metabolic process	452	1.94992e-09	1.8752e-09
P63017	43	small molecule catabolic process	534	8.113e-18	1.21978e-15		P84091	43	intracellular transport	1976	2.09732e-09	1.91036e-09
P17879	44	small molecule metabolic process	2277	2.46985e-17	3.62899e-15		O55100	44	organelle organization	4483	2.33805e-09	1.97084e-09
P02088	45	protein-containing complex assembly	2280	2.69468e-17	3.87135e-15		P11531	45	regulation of biological quality	5706	3.86284e-09	2.04569e-09
P05063	46	response to organic cyclic compound	1950	3.36672e-17	4.7317e-15		P97797	46	regulation of neurotransmitter levels	596	4.21825e-09	2.08385e-09
P56480	47	positive regulation of transport	1674	5.0348e-17	6.83516e-15		Q68FL4	47	ion transport	1851	5.22314e-09	2.08385e-09
O08599	48	neurotransmitter transport	286	5.07483e-17	6.83516e-15		O70172	48	positive regulation of cellular component biogenesis	738	5.42045e-09	2.37735e-09
P14094	49	secretion by cell	1335	5.81119e-17	7.66721e-15		Q9CPQ3	49	nervous system development	3576	5.45002e-09	2.37735e-09
Q9QXV0	50	response to nitrogen compound	2085	6.97041e-17	9.01274e-15		Q8R5C5	50	cation transport	1133	5.61098e-09	2.41297e-09
Q8BWF0							Q9WVG6
Q9WTT4							Q8CDM4
P0C7L0							Q5SQX6
P63040							Q9D0E1
P15532							P62827
Q01768							P97807
P58771							Q8QZT1
Q60829							Q10738
P60840							Q9Z0Y1
Q6IRU5							O35129
P12961							Q9CQZ5
Q9WTX5							P56383
Q60631							Q9CQQ7
O88342							Q9DB75
Q03265							Q9JKV1
Q9D8Y0							Q8BJY1
P97450							Q8CCS6
Q8C1A5							Q80Z25
Q8K4Z3							P24527
P70349							Q61735
P63044							Q9D0A3
O88485							E9PVX6
P62500							Q9ET01
P15105							Q91V37
Q64433							A2AAJ9
P56812							Q7TMD7
P68037							Q69ZK7
P47738							Q7TMW6
Q9Z0P4							P61804
Q99PT1							P47740
P99029							Q91WC3
P84086							Q68FF6
P12787							A2APF3
Q9CQZ1							D3Z0R2
P50516							Q8CGV9
P02802							Q91X97
P20108							P48036
Q3UHJ0							Q8BGS1
P54227							Q91WK0
P62322							P62270
P12960							Q61753
O35381							O89016
O35658							P14719
Q9JHI5							Q3UHU5
Q9R111							Q3V188
P02798							Q9DCB4
Q9R0Y5							Q2KN98
P47955							Q3U435
Q60598							O09117
Q8K2B3							Q5SSE9
P63038							P14131
Q9CR68							P54923
P70441							Q99MS8
Q8BHN3							Q8CG47
P18872							Q9CR95
Q9DAK9							P60904
Q99J85							Q61241
Q99JX3							Q6P9P8
P62311							Q9JLM8
P00493							Q60692
P61971							Q8VBV7
Q9CQA3							Q5SXA9
P56375							Q9CXW3
P46414							Q3U3E2
P61979							B1AUC7
Q9D1E6							Q60821
Q91V12							O35465
P52503							P48722
Q9D6J6							P97461
O08788							P62748
P62858							Q9D1P4
P31324							P63318
Q91WJ8							Q80TM9
Q3UH66							D3YWJ0
P61164							Q8BR90
Q9CQJ6							Q80U16
P34884							Q91YN0
P54728							P35585
O88487							Q8VI47
Q9CZC8							Q03350
Q6IRU2							Q6PHU5
Q9D8B3							Q9CR98
P48320							P19536
P14069							Q9EQF6
Q6ZWY8							Q3UBG2
Q99KV1							P35329
Q9JII6							P55284
P10639							Q8VHN7
Q78JW9							Q8K259
Q8VEM8							P67778
Q9D6R2							Q9ERK7
Q9QYC0							Q9D4J1
P10605							Q9D892
Q9WV92							Q99KF0
P61087							P80317
P61924							Q8VHW3
P61089							Q8R151
P63054							Q922B9
Q9QZ06							Q9QUI0
Q61937							Q8CJ19
Q9QYG0							Q8BN82
P47941							Q80V42
P53996							Q60949
Q3UHX2							Q148V8
Q9CPV4							Q9JKD3
P26443							Q91Y44
Q80SW1							Q68FD7
P83940							P56528
Q8CHC4							G3X9R7
P19783							P26638
Q9CWS0							Q69Z26
P24472							P13707
P48453							Q6A000
Q99JY9							Q9EQC5
P35486							Q9CWY3
Q9R0P4							Q6P9S1
Q9Z172							Q8R4Z4
Q9JKC6							B9EKI3
G5E829							Q9CR62
Q8JZP2							Q3UGC7
P16546							Q99N28
Q8BH95							Q91XI1
Q8BK30							Q9D5V5
Q8BFR5							Q9D7P6
Q62426							O09053
P99028							Q9QZZ4
Q62418							Q04841
P38647							Q9CYU6
Q64511							P55849
Q6W8Q3							Q3TNH5
Q6P1F6							P58465
Q9D593							Q9R1Q9
O08795							Q99LD8
Q80YN3							P97872
Q9DCX2							P68404
P56391							Q9D7G4
Q9DAR7							Q8C147
Q8K3C3							P50615
O88737							Q3UHD1
P84104							O35227
P04370							Q9CPR4
Q9JMH6							D3YV10
P09411							Q61616
P23492							A6H619
P48962							P08113
Q812A2							P62911
Q9CQK7							Q8BLU0
P46460							Q8VE62
Q99L13							Q5QNQ6
P60202							Q9Z0U9
P28663							Q61026
P46097							Q9QYE6
F6ZDS4							Q64430
P28352							P49290
Q64737							P62918
P00405							P97412
Q9JHW2							Q01320
Q8C1A3							Q9Z183
Q9D051							P51612
P50396							Q3URR0
Q9DCG9							O08796
Q9DCW4							Q8BQM9
Q3V0Q1							Q9D6F4
P35505							O08677
Q3UTH8							Q8C1Y8
P50247							Q9DCD2
Q8C9J3							Q3UHD3
Q8R3V5							Q60592
P16330							Q99PV0
Q8R4S0							Q6ZPQ6
Q2VPA6							Q9R1J0
Q8BYC6							Q8CIN4
P57748							Q8K1M6
P62874							Q61382
Q6ZWR6							Q80W93
Q91VR7							Q8BZT2
Q64512							Q920C1
Q76MZ3							A2AKY4
Q58Y74							O88952
P28738							Q8K0C9
Q9R1P4							Q9EQJ9
Q9Z1T6							Q6PEM6
P28656							Q8C5V5
Q640R3							Q99JG2
O35098							Q3U4H6
Q03517							Q9EPJ9
Q9Z1K5							Q8K2P7
Q99KB8							Q3UGF1
P49710							Q7TMF5
Q6P7F1							Q8C9B9
Q62083							Q9EQH2
A2AL36							Q80WC1
Q3U3Q1							Q99J27
O08966							Q8CJ67
P49452							Q91X72
Q9CQM5							A2APT9
P61458							P54369
Q9CWH5							P50538
P62627							A2AWL7
Q80TY4							P49717
Q3UZZ6							Q6PGB8
Q9R0L6							P17532
Q810U4							Q61879
P48428							Q8C170
Q3TLH4							Q9JL19
P84084
A4Q9E8
Q8R1G2
P24549
Q80X71
Q9Z2S7
Q9Z0S5
A3KGF7
Q04997
Q6P8I4
Q8VIJ6
O88543
E5FYH1
Q9CR00
P40201
Q9D1A2
P80316
Q3U1J4
Q9D662
Q8C7R4
E9Q1U1
P63005
F2Z461
P04187
P62962
Q5RJH6
B2RRE4
Q9JIE3
Q8BWM0
Q30D77
Q8K448
P60487
Q3UZZ4
Q8BKC5
Q9D4G9
Q7TMB8
Q62209
Q9D7S9
Q9Z1D1
O70145
Q6ZPL9
Q9R233
Q62296
O70481
Q9D6J1
Q9DD18
Q9ES17
Q8BKX6
Q8C102
Q8R0A7
Q3U3V8
Q5PRE5
Q9ERT9
Q5U4C1
Q3UQS2
Q9CR42
Q91ZD4
P55264
Q6ZWQ0
P54276
Q8VHE6
Q9CQE6
Q9WTL0
P39053
Q704Y3
P47758
P06800
Q61316
Q924N9
P08752
Q8CHH9
O88643
P21300
P01942
P48302
Q04750
Q6P9K9
Q9CQF4
P53395
Q61599
Q8CAK3
Q6ZPK7
Q9ES34
O35066
Q6ZQI3
Q7TSZ8
Q99MY8
Q9CS72
Q80T79
Q9ER99
P17125
E9Q414
B2RX12
Q5QD13
O35450
Q80XI1
Q8K3P0
Q66JT5
Q69ZC8
Q6DFV5
Q6ZQK0
Q8K4Q8
Q99PT9
P30730
Q61315
Q8BZ25
Q4VA55
Q8R1B0
P97789
A2ALU4
Q3TQI7

## Sheet: explanatory
Table S4: GO analysis of the exclusively proteins following recovery and treatment of 0.1 ppm and 1 ppm.
